# Supplementary material for: 4,4′-[Piperazine-1,4-diylbis(propyl­ene­nitrilo­methyl­idyne)]diphenol
Source: Acta Crystallogr Sect E Struct Rep Online. 2009 Nov 4;65(Pt 12):o2996. doi: 10.1107/S1600536809045620 (PMC2972058; doi:10.1107/S1600536809045620)
Supplement: Supplementary file 1 [file e-65-o2996-sup1.cif]

##############################################################################
###                                                                        ###
###        Electronic paper (Acta Crystallographica Section E)             ###
###                                                                        ###
##############################################################################
#                                                                            #
# This CIF contains the data in a paper accepted for publication in Acta     #
# Crystallographica Section E. It conforms to the requirements of Notes      #
# for Authors for Section E, and has been peer reviewed under the auspices   #
# of the IUCr Commission on Journals.                                        #
#                                                                            #
# Full details of the Crystallographic Information File format               #
# are given in the paper "The Crystallographic Information File (CIF):       #
# a New Standard Archive File for Crystallography" by S. R. Hall, F. H.      #
# Allen and I. D. Brown [Acta Cryst. (1991), A47, 655-685].                  #
#                                                                            #
# The current version of the core CIF dictionary is obtainable from          #
# ftp://ftp.iucr.org/pub/cif_core.dic. The current version number is 2.4.    #
#                                                                            #
# Software is freely available for graphical display of the structure(s) in  #
# this CIF.  For information consult the CIF home page http://www.iucr.org/  #
# cif/home.html                                                              #
#                                                                            #
# This file may be used for bona fide research purposes within the           #
# scientific community so long as proper attribution is given to the journal # 
# article from which it was obtained.                                        #
#                                                                            #
##############################################################################
                                             
data_I
_audit_creation_method     SHELXL-97
_chemical_name_systematic
;
4,4'-[Piperazine-1,4-diylbis(propylenenitrilomethylidyne)]diphenol
;
_chemical_name_common     ?
_chemical_formula_moiety     'C24 H32 N4 O2'
_chemical_formula_sum     'C24 H32 N4 O2'
_chemical_formula_iupac     'C24 H32 N4 O2'
_chemical_formula_weight     408.54
_chemical_melting_point     ?
_symmetry_cell_setting     Monoclinic
_symmetry_space_group_name_H-M     'C c'
_symmetry_space_group_name_Hall     'C -2yc'
loop_
    _symmetry_equiv_pos_as_xyz
    'x, y, z'
    'x, -y, z+1/2'
    'x+1/2, y+1/2, z'
    'x+1/2, -y+1/2, z+1/2'
_cell_length_a     5.9701(10)
_cell_length_b     30.159(3)
_cell_length_c     12.8348(18)
_cell_angle_alpha     90.00
_cell_angle_beta     97.558(2)
_cell_angle_gamma     90.00
_cell_volume     2290.9(6)
_cell_formula_units_Z     4
_cell_measurement_reflns_used     1760
_cell_measurement_theta_min     2.702
_cell_measurement_theta_max     24.935
_cell_measurement_temperature     298(2)
_exptl_crystal_description     lamellate
_exptl_crystal_colour     pink
_exptl_crystal_size_max     0.17
_exptl_crystal_size_mid     0.15
_exptl_crystal_size_min     0.11
_exptl_crystal_density_diffrn     1.185
_exptl_crystal_density_meas     ?
_exptl_crystal_density_method     'not measured'
_exptl_crystal_F_000     880
_exptl_absorpt_coefficient_mu     0.077
_exptl_absorpt_correction_type     multi-scan
_exptl_absorpt_process_details     '(SADABS; Sheldrick, 1996)'
_exptl_absorpt_correction_T_min     0.9871
_exptl_absorpt_correction_T_max     0.9916
_exptl_special_details
;
;
_diffrn_ambient_temperature     298(2)
_diffrn_radiation_type     MoK\a
_diffrn_radiation_wavelength     0.71073
_diffrn_radiation_source     'fine-focus sealed tube'
_diffrn_radiation_monochromator     graphite
_diffrn_measurement_device_type     'Siemens SMART CCD'
_diffrn_measurement_method     '\f and \w'
_diffrn_detector_area_resol_mean     ?
_diffrn_reflns_number     5997
_diffrn_reflns_av_R_equivalents     0.0676
_diffrn_reflns_av_sigmaI/netI     0.0639
_diffrn_reflns_theta_min     1.35
_diffrn_reflns_theta_max     25.00
_diffrn_reflns_theta_full     25.00
_diffrn_measured_fraction_theta_max     0.998
_diffrn_measured_fraction_theta_full     0.998
_diffrn_reflns_limit_h_min     -7
_diffrn_reflns_limit_h_max     6
_diffrn_reflns_limit_k_min     -30
_diffrn_reflns_limit_k_max     35
_diffrn_reflns_limit_l_min     -15
_diffrn_reflns_limit_l_max     15
_diffrn_standards_number     ?
_diffrn_standards_interval_count     ?
_diffrn_standards_interval_time     ?
_diffrn_standards_decay_%     ?
_refine_special_details
;
Refinement of <i>F</i>^2^ against ALL reflections. The weighted <i>R</i>-factor
<i>wR</i> and goodness of fit <i>S</i> are based on <i>F</i>^2^, conventional
<i>R</i>-factors <i>R</i> are based on <i>F</i>, with <i>F</i> set to zero for
negative <i>F</i>^2^. The threshold expression of <i>F</i>^2^ >
\s(<i>F</i>^2^) is used only for calculating <i>R</i>-factors(gt) <i>etc</i>.
and is not relevant to the choice of reflections for refinement.
<i>R</i>-factors based on <i>F</i>^2^ are statistically about twice as large
as those based on <i>F</i>, and <i>R</i>- factors based on ALL data will be
even larger.
;
_reflns_number_total     2016
_reflns_number_gt     1387
_reflns_threshold_expression     I>2\s(I)
_refine_ls_structure_factor_coef     Fsqd
_refine_ls_matrix_type     full
_refine_ls_R_factor_all     0.0694
_refine_ls_R_factor_gt     0.0430
_refine_ls_wR_factor_gt     0.0915
_refine_ls_wR_factor_ref     0.1026
_refine_ls_goodness_of_fit_ref     0.962
_refine_ls_restrained_S_all     0.962
_refine_ls_number_reflns     2016
_refine_ls_number_parameters     271
_refine_ls_number_restraints     2
_refine_ls_hydrogen_treatment     constr
_refine_ls_weighting_scheme     calc
_refine_ls_weighting_details
                 'calc w=1/[\s^2^(Fo^2^)+(0.0507P)^2^] where P=(Fo^2^+2Fc^2^)/3'
_atom_sites_solution_hydrogens     geom
_atom_sites_solution_primary     direct
_atom_sites_solution_secondary     difmap
_refine_ls_shift/su_max     0.000
_refine_ls_shift/su_mean     0.000
_refine_diff_density_max     0.140
_refine_diff_density_min     -0.186
_refine_ls_extinction_method     none
_refine_ls_extinction_coef     ?
loop_
    _atom_type_symbol
    _atom_type_description
    _atom_type_scat_dispersion_real
    _atom_type_scat_dispersion_imag
    _atom_type_scat_source
    'C' 'C' 0.0033 0.0000
                         'International Tables Vol C Tables 4.2.6.8 and 6.1.1.4'
    'H' 'H' 0.0000 0.0000
                         'International Tables Vol C Tables 4.2.6.8 and 6.1.1.4'
    'N' 'N' 0.0061 0.0000
                         'International Tables Vol C Tables 4.2.6.8 and 6.1.1.4'
    'O' 'O' 0.0106 0.0000
                         'International Tables Vol C Tables 4.2.6.8 and 6.1.1.4'
_computing_data_collection     'SMART (Siemens, 1996)'
_computing_cell_refinement     'SAINT (Siemens, 1996)'
_computing_data_reduction     'SAINT (Siemens, 1996)'
_computing_structure_solution     'SHELXS97 (Sheldrick, 2008)'
_computing_structure_refinement     'SHELXL97 (Sheldrick, 2008)'
_computing_molecular_graphics     'SHELXTL (Sheldrick, 2008)'
_computing_publication_material     'SHELXTL (Sheldrick, 2008)'
loop_
    _atom_site_type_symbol
    _atom_site_label
    _atom_site_fract_x
    _atom_site_fract_y
    _atom_site_fract_z
    _atom_site_U_iso_or_equiv
    _atom_site_adp_type
    _atom_site_calc_flag
    _atom_site_refinement_flags
    _atom_site_occupancy
    _atom_site_disorder_assembly
    _atom_site_disorder_group
    N N1 0.6528(5) 0.39796(9) 0.5395(2) 0.0440(7) Uani d . 1 . .
    N N2 0.6327(5) 0.34403(9) 0.7270(2) 0.0450(7) Uani d . 1 . .
    N N3 0.6917(7) 0.47133(10) 0.2563(2) 0.0619(9) Uani d . 1 . .
    N N4 0.5753(7) 0.26995(10) 1.0120(2) 0.0604(9) Uani d . 1 . .
    O O1 1.0094(5) 0.38009(9) -0.1521(2) 0.0684(8) Uani d . 1 . .
    H H1 0.8981 0.3653 -0.1744 0.103 Uiso calc R 1 . .
    O O2 0.2701(4) 0.37289(8) 1.40788(19) 0.0592(7) Uani d . 1 . .
    H H2 0.3880 0.3735 1.4486 0.089 Uiso calc R 1 . .
    C C1 0.5611(7) 0.41527(12) 0.6330(3) 0.0509(10) Uani d . 1 . .
    H H1A 0.4439 0.4369 0.6113 0.061 Uiso calc R 1 . .
    H H1B 0.6804 0.4300 0.6789 0.061 Uiso calc R 1 . .
    C C2 0.4643(7) 0.37801(12) 0.6919(3) 0.0524(10) Uani d . 1 . .
    H H2A 0.4043 0.3901 0.7526 0.063 Uiso calc R 1 . .
    H H2B 0.3403 0.3644 0.6467 0.063 Uiso calc R 1 . .
    C C3 0.7284(7) 0.32708(12) 0.6338(3) 0.0510(10) Uani d . 1 . .
    H H3A 0.6111 0.3122 0.5871 0.061 Uiso calc R 1 . .
    H H3B 0.8464 0.3057 0.6560 0.061 Uiso calc R 1 . .
    C C4 0.8247(6) 0.36472(12) 0.5762(3) 0.0504(10) Uani d . 1 . .
    H H4A 0.9453 0.3788 0.6226 0.060 Uiso calc R 1 . .
    H H4B 0.8890 0.3530 0.5163 0.060 Uiso calc R 1 . .
    C C5 0.7518(7) 0.43362(13) 0.4807(3) 0.0552(10) Uani d . 1 . .
    H H5A 0.8202 0.4203 0.4237 0.066 Uiso calc R 1 . .
    H H5B 0.8712 0.4479 0.5273 0.066 Uiso calc R 1 . .
    C C6 0.5862(8) 0.46839(13) 0.4356(3) 0.0628(11) Uani d . 1 . .
    H H6A 0.5490 0.4873 0.4920 0.075 Uiso calc R 1 . .
    H H6B 0.4481 0.4540 0.4044 0.075 Uiso calc R 1 . .
    C C7 0.6779(9) 0.49699(13) 0.3524(3) 0.0680(12) Uani d . 1 . .
    H H7A 0.5796 0.5224 0.3361 0.082 Uiso calc R 1 . .
    H H7B 0.8268 0.5079 0.3798 0.082 Uiso calc R 1 . .
    C C8 0.8797(8) 0.46994(12) 0.2204(3) 0.0555(11) Uani d . 1 . .
    H H8 1.0022 0.4850 0.2563 0.067 Uiso calc R 1 . .
    C C9 0.9117(7) 0.44553(11) 0.1246(3) 0.0479(9) Uani d . 1 . .
    C C10 1.1116(7) 0.44905(13) 0.0817(3) 0.0608(10) Uani d . 1 . .
    H H10 1.2280 0.4664 0.1153 0.073 Uiso calc R 1 . .
    C C11 1.1427(7) 0.42709(14) -0.0112(3) 0.0584(10) Uani d . 1 . .
    H H11 1.2774 0.4304 -0.0395 0.070 Uiso calc R 1 . .
    C C12 0.9734(6) 0.40044(12) -0.0611(3) 0.0471(9) Uani d . 1 . .
    C C13 0.7736(6) 0.39566(12) -0.0171(3) 0.0501(10) Uani d . 1 . .
    H H13 0.6592 0.3775 -0.0497 0.060 Uiso calc R 1 . .
    C C14 0.7435(6) 0.41775(12) 0.0751(3) 0.0472(9) Uani d . 1 . .
    H H14 0.6100 0.4140 0.1041 0.057 Uiso calc R 1 . .
    C C15 0.5266(7) 0.30844(12) 0.7830(3) 0.0566(10) Uani d . 1 . .
    H H15A 0.4159 0.2933 0.7332 0.068 Uiso calc R 1 . .
    H H15B 0.4465 0.3219 0.8360 0.068 Uiso calc R 1 . .
    C C16 0.6907(8) 0.27448(12) 0.8355(3) 0.0591(11) Uani d . 1 . .
    H H16A 0.8220 0.2896 0.8713 0.071 Uiso calc R 1 . .
    H H16B 0.7411 0.2555 0.7821 0.071 Uiso calc R 1 . .
    C C17 0.5864(9) 0.24597(14) 0.9141(3) 0.0703(13) Uani d . 1 . .
    H H17A 0.4353 0.2372 0.8841 0.084 Uiso calc R 1 . .
    H H17B 0.6759 0.2193 0.9286 0.084 Uiso calc R 1 . .
    C C18 0.3869(7) 0.28242(12) 1.0347(3) 0.0530(10) Uani d . 1 . .
    H H18 0.2584 0.2760 0.9879 0.064 Uiso calc R 1 . .
    C C19 0.3598(7) 0.30661(11) 1.1315(3) 0.0446(9) Uani d . 1 . .
    C C20 0.5407(7) 0.31283(13) 1.2093(3) 0.0563(11) Uani d . 1 . .
    H H20 0.6820 0.3019 1.1994 0.068 Uiso calc R 1 . .
    C C21 0.5156(7) 0.33506(13) 1.3016(3) 0.0566(10) Uani d . 1 . .
    H H21 0.6392 0.3387 1.3530 0.068 Uiso calc R 1 . .
    C C22 0.3063(6) 0.35184(11) 1.3173(3) 0.0462(9) Uani d . 1 . .
    C C23 0.1256(7) 0.34603(12) 1.2404(3) 0.0517(9) Uani d . 1 . .
    H H23 -0.0150 0.3574 1.2501 0.062 Uiso calc R 1 . .
    C C24 0.1506(7) 0.32352(12) 1.1488(3) 0.0545(10) Uani d . 1 . .
    H H24 0.0260 0.3196 1.0980 0.065 Uiso calc R 1 . .
loop_
    _atom_site_aniso_label
    _atom_site_aniso_U_11
    _atom_site_aniso_U_22
    _atom_site_aniso_U_33
    _atom_site_aniso_U_12
    _atom_site_aniso_U_13
    _atom_site_aniso_U_23
    N1 0.0460(18) 0.0507(17) 0.0371(16) 0.0038(15) 0.0126(15) -0.0067(14)
    N2 0.0486(18) 0.0493(17) 0.0378(16) 0.0054(15) 0.0086(14) -0.0041(14)
    N3 0.086(3) 0.053(2) 0.047(2) -0.0058(19) 0.0136(19) -0.0030(17)
    N4 0.084(3) 0.0542(19) 0.045(2) 0.0001(19) 0.0140(19) -0.0078(16)
    O1 0.0580(18) 0.092(2) 0.0577(17) -0.0007(15) 0.0161(15) -0.0221(16)
    O2 0.0517(17) 0.0707(18) 0.0567(17) 0.0012(14) 0.0131(14) -0.0143(14)
    C1 0.060(2) 0.054(2) 0.041(2) 0.0106(19) 0.0137(19) -0.0060(18)
    C2 0.049(2) 0.067(2) 0.043(2) 0.012(2) 0.0145(19) -0.0047(19)
    C3 0.057(2) 0.054(2) 0.043(2) 0.0123(19) 0.0086(19) -0.0054(18)
    C4 0.045(2) 0.065(3) 0.042(2) 0.0102(18) 0.0110(18) -0.0056(19)
    C5 0.063(3) 0.058(2) 0.046(2) -0.007(2) 0.014(2) -0.0035(19)
    C6 0.083(3) 0.052(2) 0.056(3) 0.003(2) 0.019(2) -0.002(2)
    C7 0.105(4) 0.049(2) 0.052(2) -0.004(2) 0.019(2) -0.008(2)
    C8 0.070(3) 0.049(2) 0.047(2) -0.005(2) 0.004(2) -0.0016(18)
    C9 0.055(2) 0.043(2) 0.044(2) 0.0047(18) 0.0010(19) 0.0022(17)
    C10 0.054(3) 0.069(3) 0.057(2) -0.009(2) -0.001(2) -0.007(2)
    C11 0.046(2) 0.073(3) 0.056(2) 0.001(2) 0.008(2) -0.003(2)
    C12 0.047(2) 0.051(2) 0.042(2) 0.0076(18) 0.0023(19) 0.0014(19)
    C13 0.052(2) 0.049(2) 0.049(2) -0.0023(18) 0.003(2) -0.0043(18)
    C14 0.049(2) 0.049(2) 0.045(2) 0.0014(18) 0.0081(18) 0.0016(18)
    C15 0.059(2) 0.064(2) 0.048(2) -0.008(2) 0.0096(19) -0.005(2)
    C16 0.083(3) 0.050(2) 0.045(2) 0.012(2) 0.012(2) -0.0052(19)
    C17 0.113(4) 0.052(2) 0.048(2) 0.001(3) 0.018(3) -0.005(2)
    C18 0.066(3) 0.049(2) 0.042(2) -0.011(2) 0.001(2) 0.0043(18)
    C19 0.055(2) 0.045(2) 0.0339(19) -0.0059(18) 0.0061(17) 0.0028(16)
    C20 0.052(2) 0.068(3) 0.051(2) 0.000(2) 0.014(2) -0.010(2)
    C21 0.047(2) 0.077(3) 0.046(2) -0.006(2) 0.005(2) -0.016(2)
    C22 0.050(2) 0.046(2) 0.044(2) -0.0031(19) 0.010(2) -0.0013(18)
    C23 0.047(2) 0.055(2) 0.053(2) 0.0088(19) 0.006(2) 0.0049(19)
    C24 0.054(2) 0.058(2) 0.047(2) 0.001(2) -0.0086(19) 0.0080(19)
_geom_special_details
;
All e.s.d.'s (except the e.s.d. in the dihedral angle between two l.s. planes)
are estimated using the full covariance matrix. The cell e.s.d.'s are taken
into account individually in the estimation of e.s.d.'s in distances, angles
and torsion angles; correlations between e.s.d.'s in cell parameters are only
used when they are defined by crystal symmetry. An approximate (isotropic)
treatment of cell e.s.d.'s is used for estimating e.s.d.'s involving l.s.
planes.
;
loop_
    _geom_bond_atom_site_label_1
    _geom_bond_atom_site_label_2
    _geom_bond_site_symmetry_2
    _geom_bond_distance
    _geom_bond_publ_flag
    N1 C4 . 1.467(5) ?
    N1 C1 . 1.478(4) ?
    N1 C5 . 1.481(4) ?
    N2 C2 . 1.465(5) ?
    N2 C15 . 1.479(4) ?
    N2 C3 . 1.483(4) ?
    N3 C8 . 1.269(5) ?
    N3 C7 . 1.467(5) ?
    N4 C18 . 1.256(5) ?
    N4 C17 . 1.458(5) ?
    O1 C12 . 1.361(4) ?
    O1 H1 . 0.8200 ?
    O2 C22 . 1.367(4) ?
    O2 H2 . 0.8200 ?
    C1 C2 . 1.511(5) ?
    C1 H1A . 0.9700 ?
    C1 H1B . 0.9700 ?
    C2 H2A . 0.9700 ?
    C2 H2B . 0.9700 ?
    C3 C4 . 1.509(5) ?
    C3 H3A . 0.9700 ?
    C3 H3B . 0.9700 ?
    C4 H4A . 0.9700 ?
    C4 H4B . 0.9700 ?
    C5 C6 . 1.504(6) ?
    C5 H5A . 0.9700 ?
    C5 H5B . 0.9700 ?
    C6 C7 . 1.529(6) ?
    C6 H6A . 0.9700 ?
    C6 H6B . 0.9700 ?
    C7 H7A . 0.9700 ?
    C7 H7B . 0.9700 ?
    C8 C9 . 1.466(5) ?
    C8 H8 . 0.9300 ?
    C9 C10 . 1.383(5) ?
    C9 C14 . 1.395(5) ?
    C10 C11 . 1.398(5) ?
    C10 H10 . 0.9300 ?
    C11 C12 . 1.381(6) ?
    C11 H11 . 0.9300 ?
    C12 C13 . 1.392(5) ?
    C13 C14 . 1.390(5) ?
    C13 H13 . 0.9300 ?
    C14 H14 . 0.9300 ?
    C15 C16 . 1.513(6) ?
    C15 H15A . 0.9700 ?
    C15 H15B . 0.9700 ?
    C16 C17 . 1.520(5) ?
    C16 H16A . 0.9700 ?
    C16 H16B . 0.9700 ?
    C17 H17A . 0.9700 ?
    C17 H17B . 0.9700 ?
    C18 C19 . 1.468(5) ?
    C18 H18 . 0.9300 ?
    C19 C20 . 1.384(5) ?
    C19 C24 . 1.394(5) ?
    C20 C21 . 1.386(5) ?
    C20 H20 . 0.9300 ?
    C21 C22 . 1.387(5) ?
    C21 H21 . 0.9300 ?
    C22 C23 . 1.374(5) ?
    C23 C24 . 1.382(5) ?
    C23 H23 . 0.9300 ?
    C24 H24 . 0.9300 ?
loop_
    _geom_angle_atom_site_label_1
    _geom_angle_atom_site_label_2
    _geom_angle_atom_site_label_3
    _geom_angle_site_symmetry_1
    _geom_angle_site_symmetry_3
    _geom_angle
    _geom_angle_publ_flag
    C4 N1 C1 . . 107.4(3) ?
    C4 N1 C5 . . 110.5(3) ?
    C1 N1 C5 . . 111.9(3) ?
    C2 N2 C15 . . 109.7(3) ?
    C2 N2 C3 . . 108.3(3) ?
    C15 N2 C3 . . 112.1(3) ?
    C8 N3 C7 . . 118.2(4) ?
    C18 N4 C17 . . 119.5(4) ?
    C12 O1 H1 . . 109.5 ?
    C22 O2 H2 . . 109.5 ?
    N1 C1 C2 . . 110.5(3) ?
    N1 C1 H1A . . 109.5 ?
    C2 C1 H1A . . 109.5 ?
    N1 C1 H1B . . 109.5 ?
    C2 C1 H1B . . 109.5 ?
    H1A C1 H1B . . 108.1 ?
    N2 C2 C1 . . 112.5(3) ?
    N2 C2 H2A . . 109.1 ?
    C1 C2 H2A . . 109.1 ?
    N2 C2 H2B . . 109.1 ?
    C1 C2 H2B . . 109.1 ?
    H2A C2 H2B . . 107.8 ?
    N2 C3 C4 . . 110.4(3) ?
    N2 C3 H3A . . 109.6 ?
    C4 C3 H3A . . 109.6 ?
    N2 C3 H3B . . 109.6 ?
    C4 C3 H3B . . 109.6 ?
    H3A C3 H3B . . 108.1 ?
    N1 C4 C3 . . 112.1(3) ?
    N1 C4 H4A . . 109.2 ?
    C3 C4 H4A . . 109.2 ?
    N1 C4 H4B . . 109.2 ?
    C3 C4 H4B . . 109.2 ?
    H4A C4 H4B . . 107.9 ?
    N1 C5 C6 . . 114.6(3) ?
    N1 C5 H5A . . 108.6 ?
    C6 C5 H5A . . 108.6 ?
    N1 C5 H5B . . 108.6 ?
    C6 C5 H5B . . 108.6 ?
    H5A C5 H5B . . 107.6 ?
    C5 C6 C7 . . 112.6(4) ?
    C5 C6 H6A . . 109.1 ?
    C7 C6 H6A . . 109.1 ?
    C5 C6 H6B . . 109.1 ?
    C7 C6 H6B . . 109.1 ?
    H6A C6 H6B . . 107.8 ?
    N3 C7 C6 . . 110.8(3) ?
    N3 C7 H7A . . 109.5 ?
    C6 C7 H7A . . 109.5 ?
    N3 C7 H7B . . 109.5 ?
    C6 C7 H7B . . 109.5 ?
    H7A C7 H7B . . 108.1 ?
    N3 C8 C9 . . 122.7(4) ?
    N3 C8 H8 . . 118.6 ?
    C9 C8 H8 . . 118.6 ?
    C10 C9 C14 . . 118.1(3) ?
    C10 C9 C8 . . 120.7(4) ?
    C14 C9 C8 . . 121.2(4) ?
    C9 C10 C11 . . 121.5(4) ?
    C9 C10 H10 . . 119.3 ?
    C11 C10 H10 . . 119.3 ?
    C12 C11 C10 . . 120.0(4) ?
    C12 C11 H11 . . 120.0 ?
    C10 C11 H11 . . 120.0 ?
    O1 C12 C11 . . 118.1(3) ?
    O1 C12 C13 . . 122.8(3) ?
    C11 C12 C13 . . 119.1(3) ?
    C14 C13 C12 . . 120.6(3) ?
    C14 C13 H13 . . 119.7 ?
    C12 C13 H13 . . 119.7 ?
    C13 C14 C9 . . 120.7(3) ?
    C13 C14 H14 . . 119.7 ?
    C9 C14 H14 . . 119.7 ?
    N2 C15 C16 . . 114.4(3) ?
    N2 C15 H15A . . 108.7 ?
    C16 C15 H15A . . 108.7 ?
    N2 C15 H15B . . 108.7 ?
    C16 C15 H15B . . 108.7 ?
    H15A C15 H15B . . 107.6 ?
    C15 C16 C17 . . 112.4(4) ?
    C15 C16 H16A . . 109.1 ?
    C17 C16 H16A . . 109.1 ?
    C15 C16 H16B . . 109.1 ?
    C17 C16 H16B . . 109.1 ?
    H16A C16 H16B . . 107.9 ?
    N4 C17 C16 . . 111.1(3) ?
    N4 C17 H17A . . 109.4 ?
    C16 C17 H17A . . 109.4 ?
    N4 C17 H17B . . 109.4 ?
    C16 C17 H17B . . 109.4 ?
    H17A C17 H17B . . 108.0 ?
    N4 C18 C19 . . 123.2(4) ?
    N4 C18 H18 . . 118.4 ?
    C19 C18 H18 . . 118.4 ?
    C20 C19 C24 . . 117.8(3) ?
    C20 C19 C18 . . 121.0(4) ?
    C24 C19 C18 . . 121.2(4) ?
    C19 C20 C21 . . 121.3(4) ?
    C19 C20 H20 . . 119.3 ?
    C21 C20 H20 . . 119.3 ?
    C20 C21 C22 . . 120.1(4) ?
    C20 C21 H21 . . 120.0 ?
    C22 C21 H21 . . 120.0 ?
    O2 C22 C23 . . 118.2(3) ?
    O2 C22 C21 . . 122.6(3) ?
    C23 C22 C21 . . 119.1(3) ?
    C22 C23 C24 . . 120.7(3) ?
    C22 C23 H23 . . 119.6 ?
    C24 C23 H23 . . 119.6 ?
    C23 C24 C19 . . 120.9(4) ?
    C23 C24 H24 . . 119.5 ?
    C19 C24 H24 . . 119.5 ?
loop_
    _geom_torsion_atom_site_label_1
    _geom_torsion_atom_site_label_2
    _geom_torsion_atom_site_label_3
    _geom_torsion_atom_site_label_4
    _geom_torsion_site_symmetry_1
    _geom_torsion_site_symmetry_2
    _geom_torsion_site_symmetry_3
    _geom_torsion_site_symmetry_4
    _geom_torsion
    _geom_torsion_publ_flag
    C4 N1 C1 C2 . . . . -57.8(4) ?
    C5 N1 C1 C2 . . . . -179.3(3) ?
    C15 N2 C2 C1 . . . . -179.4(3) ?
    C3 N2 C2 C1 . . . . -56.8(4) ?
    N1 C1 C2 N2 . . . . 59.2(4) ?
    C2 N2 C3 C4 . . . . 56.1(4) ?
    C15 N2 C3 C4 . . . . 177.3(3) ?
    C1 N1 C4 C3 . . . . 59.4(4) ?
    C5 N1 C4 C3 . . . . -178.3(3) ?
    N2 C3 C4 N1 . . . . -60.0(4) ?
    C4 N1 C5 C6 . . . . 177.5(3) ?
    C1 N1 C5 C6 . . . . -62.9(4) ?
    N1 C5 C6 C7 . . . . -164.6(3) ?
    C8 N3 C7 C6 . . . . -125.9(4) ?
    C5 C6 C7 N3 . . . . 70.6(5) ?
    C7 N3 C8 C9 . . . . -179.6(3) ?
    N3 C8 C9 C10 . . . . 172.5(4) ?
    N3 C8 C9 C14 . . . . -8.3(5) ?
    C14 C9 C10 C11 . . . . 2.7(6) ?
    C8 C9 C10 C11 . . . . -178.1(3) ?
    C9 C10 C11 C12 . . . . -1.3(6) ?
    C10 C11 C12 O1 . . . . 179.2(3) ?
    C10 C11 C12 C13 . . . . -0.4(6) ?
    O1 C12 C13 C14 . . . . -178.9(3) ?
    C11 C12 C13 C14 . . . . 0.7(6) ?
    C12 C13 C14 C9 . . . . 0.8(5) ?
    C10 C9 C14 C13 . . . . -2.5(5) ?
    C8 C9 C14 C13 . . . . 178.4(3) ?
    C2 N2 C15 C16 . . . . -172.3(3) ?
    C3 N2 C15 C16 . . . . 67.3(4) ?
    N2 C15 C16 C17 . . . . 165.2(3) ?
    C18 N4 C17 C16 . . . . 109.1(5) ?
    C15 C16 C17 N4 . . . . -77.3(5) ?
    C17 N4 C18 C19 . . . . 179.8(3) ?
    N4 C18 C19 C20 . . . . -7.1(5) ?
    N4 C18 C19 C24 . . . . 173.7(3) ?
    C24 C19 C20 C21 . . . . 0.1(5) ?
    C18 C19 C20 C21 . . . . -179.0(3) ?
    C19 C20 C21 C22 . . . . -0.4(6) ?
    C20 C21 C22 O2 . . . . 178.0(3) ?
    C20 C21 C22 C23 . . . . 0.1(5) ?
    O2 C22 C23 C24 . . . . -177.6(3) ?
    C21 C22 C23 C24 . . . . 0.4(5) ?
    C22 C23 C24 C19 . . . . -0.7(5) ?
    C20 C19 C24 C23 . . . . 0.4(5) ?
    C18 C19 C24 C23 . . . . 179.6(3) ?
loop_
    _geom_hbond_atom_site_label_D
    _geom_hbond_atom_site_label_H
    _geom_hbond_atom_site_label_A
    _geom_hbond_site_symmetry_A
    _geom_hbond_distance_DH
    _geom_hbond_distance_HA
    _geom_hbond_distance_DA
    _geom_hbond_angle_DHA
    O2 H2 N1 1_556 0.82 1.98 2.762(4) 159.3
    O1 H1 N2 1_554 0.82 2.00 2.780(4) 159.1
data_global
_journal_date_recd_electronic     2009-10-25
_journal_date_accepted     2009-10-30
_journal_name_full     'Acta Crystallographica, Section E'
_journal_year     2009
_journal_volume     65
_journal_issue     12
_journal_page_first     o2996
_journal_page_last     o2996
_journal_paper_category     QO
_journal_coeditor_code     LH2937
_publ_contact_author_name     'XingYou Xu'
_publ_contact_author_address
;
  Huaiyin Institute of Technology
  Huaian 223003
  People's Republic of China
;
_publ_contact_author_email     xuruibo9125@163.com
_publ_contact_author_phone     '86 518 85895409'
_publ_section_title
;
4,4'-[Piperazine-1,4-diylbis(propylenenitrilomethylidyne)]diphenol
;
loop_
    _publ_author_name
    _publ_author_address
    'Ruibo Xu'
;
  Department of Chemical Engineering
  Huaihai Institute of Technology
  Lianyungang 222005
  People's Republic of China
;
    'Xingyou Xu'
;
  Huaiyin Institute of Technology
  Huaian 223003
  People's Republic of China
;
    'Xujie Yang'
;
  Materials Chemistry Laboratory
  Nanjing University of Science & Technology
  Nanjing 210094
  People's Republic of China
;
    'Yuping Huang'
;
  Department of Chemical Engineering
  Huaihai Institute of Technology
  Lianyungang 222005
  People's Republic of China
;
    'Chunmei Xu'
;
  Department of Chemical Engineering
  Huaihai Institute of Technology
  Lianyungang 222005
  People's Republic of China
;
