# Supplementary material for: 4,4′-[Piperazine-1,4-diylbis(propyl­ene­nitrilo­methyl­idyne)]diphenol
Source: Acta Crystallogr Sect E Struct Rep Online. 2009 Nov 4;65(Pt 12):o2996. doi: 10.1107/S1600536809045620 (PMC2972058; doi:10.1107/S1600536809045620)
Supplement: Supplementary file 2 [file e-65-o2996-Isup2.hkl]

# 
# h,k,l, Fc-squared, Fo-squared, sigma(Fo-squared) and status flag 
# 
data_I
_shelx_title ' 081113a in Cc' 
_shelx_refln_list_code          4 
_shelx_F_calc_maximum      202.85 
_exptl_crystal_F_000       880.00 
_reflns_d_resolution_high  0.8410 
 
loop_ 
 _symmetry_equiv_pos_as_xyz 
 'x, y, z' 
 'x, -y, z+1/2' 
 'x+1/2, y+1/2, z' 
 'x+1/2, -y+1/2, z+1/2' 
 
_cell_length_a     5.9701 
_cell_length_b    30.1592 
_cell_length_c    12.8348 
_cell_angle_alpha  90.000 
_cell_angle_beta   97.558 
_cell_angle_gamma  90.000 
 
_shelx_F_squared_multiplier     1.000 
 
loop_ 
 _refln_index_h 
 _refln_index_k 
 _refln_index_l 
 _refln_F_squared_calc 
 _refln_F_squared_meas 
 _refln_F_squared_sigma 
 _refln_observed_status 
   2   0   0     6771.11     6543.02    156.36 o 
   4   0   0       48.50       30.84     15.09 o 
   1   1   0    14063.66    12330.45    907.74 o 
   3   1   0      141.81      129.20     10.83 o 
   5   1   0      187.43      183.84     14.30 o 
   7   1   0       18.69       15.53      4.48 o 
   0   2   0       80.29       66.21      4.05 o 
   2   2   0      852.90      734.30     72.71 o 
   4   2   0      249.77      239.89     22.12 o 
   6   2   0       59.84       48.14     26.79 o 
   1   3   0     8359.77     7870.35    189.11 o 
   3   3   0        1.85       -0.42      7.25 o 
   5   3   0       51.48       48.39      7.71 o 
   7   3   0       14.81        8.75      6.56 o 
   0   4   0    10644.08    10698.97    295.23 o 
   2   4   0      675.25      604.12     28.84 o 
   4   4   0      823.16      798.27     77.18 o 
   6   4   0      379.31      240.55     89.01 o 
   1   5   0     9041.81     8992.00    206.23 o 
   3   5   0      154.68      137.85     10.33 o 
   5   5   0      180.96      181.75     20.49 o 
   0   6   0       69.74       66.21      9.84 o 
   2   6   0        3.73        3.91      6.63 o 
   4   6   0      110.26      106.13     11.87 o 
   6   6   0      114.16      101.47     14.02 o 
   1   7   0     1022.84      985.32     33.56 o 
   3   7   0      617.27      597.25     19.54 o 
   5   7   0      684.31      718.13    124.23 o 
   0   8   0        1.86       16.55     14.21 o 
   2   8   0      247.00      255.93     12.90 o 
   4   8   0      172.12      154.04     11.47 o 
   6   8   0      129.84      120.21     32.90 o 
   1   9   0     1177.02     1138.72     18.41 o 
   3   9   0     1867.90     2015.86     46.76 o 
   5   9   0      625.54      699.57     88.61 o 
   0  10   0       98.70       82.69      8.65 o 
   2  10   0      276.84      301.62      8.18 o 
   4  10   0      413.32      450.87     17.28 o 
   6  10   0      104.33      113.22     23.67 o 
   1  11   0     2346.63     2360.18     42.62 o 
   3  11   0      179.22      183.82     12.12 o 
   5  11   0      373.90      368.00     35.97 o 
   0  12   0       18.83       13.91      7.35 o 
   2  12   0     4469.85     4947.90    141.53 o 
   4  12   0        2.50       -2.81     12.12 o 
   6  12   0        2.98        1.46     10.06 o 
   1  13   0      402.58      412.30     11.73 o 
   3  13   0       83.66      100.43     10.23 o 
   5  13   0       39.54       22.59     14.44 o 
   0  14   0      444.85      442.91     17.18 o 
   2  14   0     1565.95     1630.09     44.65 o 
   4  14   0       71.35       59.82     13.99 o 
   6  14   0       13.96       24.29     19.69 o 
   1  15   0     2204.50     2320.53     25.63 o 
   3  15   0      149.12      123.95     12.18 o 
   5  15   0        3.58       -5.90     14.23 o 
   0  16   0        2.70       -3.61     11.26 o 
   2  16   0      394.49      445.38     14.22 o 
   4  16   0      213.96      199.36     49.64 o 
   6  16   0        5.27        9.90     24.71 o 
   1  17   0      231.85      238.27     11.22 o 
   3  17   0      126.76      133.11     13.46 o 
   5  17   0       16.91        1.60     18.92 o 
   0  18   0        0.01        4.71     10.95 o 
   2  18   0       78.20       95.83      9.65 o 
   4  18   0      335.40      340.37     24.20 o 
   6  18   0       23.90       29.07     14.16 o 
   1  19   0      204.99      201.07     10.76 o 
   3  19   0      258.29      227.10     22.86 o 
   5  19   0        5.44       -8.93     11.51 o 
   0  20   0      226.71      217.31     16.08 o 
   2  20   0       66.76       75.45     10.43 o 
   4  20   0      137.58      129.28     18.42 o 
   1  21   0        0.30       -3.68      8.20 o 
   3  21   0      119.38      133.88     15.79 o 
   5  21   0       12.80       21.28     14.67 o 
   0  22   0       12.80        8.59     11.36 o 
   2  22   0        3.88        3.23      8.81 o 
   4  22   0        7.05        4.10     16.31 o 
   1  23   0       15.11       27.83      9.97 o 
   3  23   0       30.70       19.48     11.37 o 
   5  23   0        2.87       12.44     14.76 o 
   0  24   0      101.21       80.39     16.40 o 
   2  24   0       10.83        5.85     12.10 o 
   4  24   0       28.22       15.35     20.01 o 
   1  25   0       98.43      102.51     11.81 o 
   3  25   0        4.64       -0.37     11.05 o 
   5  25   0        5.09      -12.20     20.99 o 
   0  26   0      136.59      118.92     16.30 o 
   2  26   0      156.70      126.19     15.21 o 
   4  26   0       32.12       17.61     15.18 o 
   1  27   0      137.91      121.68     11.94 o 
   3  27   0       20.87       20.21     13.57 o 
   0  28   0        0.08       -5.22     14.75 o 
   2  28   0      176.42      170.45     17.80 o 
   4  28   0        7.91       -0.10     12.21 o 
   1  29   0      208.38      221.37     23.65 o 
   3  29   0       22.07       18.52     13.13 o 
   0  30   0       11.42       20.05     15.75 o 
   2  30   0       33.01       20.05     12.26 o 
   1  31   0      220.25      236.19     23.19 o 
   3  31   0       45.41       31.37     20.45 o 
   0  32   0      209.84      203.13     22.34 o 
   2  32   0       15.35        3.18     14.58 o 
   1  33   0       13.79        1.39     15.91 o 
   0  34   0        0.01       -1.31     22.74 o 
   2  34   0        5.41      -11.53     15.59 o 
   1  35   0       70.87       67.97     19.90 o 
  -7   1   1        2.69        9.07      4.85 o 
  -5   1   1       66.52       58.41     10.16 o 
  -3   1   1      873.57      903.55     16.45 o 
  -1   1   1    11981.27    12056.11     71.45 o 
   1   1   1    11748.44     9777.79    422.06 o 
   3   1   1       99.12       80.17      8.32 o 
   5   1   1     1345.44     1332.94     34.25 o 
  -6   2   1       21.19       14.65      8.53 o 
  -4   2   1       65.15       59.71      7.29 o 
  -2   2   1     3484.48     3173.80    115.75 o 
   0   2   1      137.75      128.17      2.97 o 
   2   2   1     2485.86     2103.75    163.05 o 
   4   2   1      436.09      424.16     25.64 o 
   6   2   1        9.91        8.75     17.50 o 
  -7   3   1        6.61       14.13      6.16 o 
  -5   3   1       35.69       30.66      7.17 o 
  -3   3   1     1215.88     1218.62     95.34 o 
  -1   3   1    16664.09    12506.00   3690.38 o 
   1   3   1    34143.24    30395.10    564.19 o 
   3   3   1      662.13      622.25     57.04 o 
   5   3   1      698.82      727.56     31.60 o 
  -6   4   1        0.36        7.14      7.64 o 
  -4   4   1      101.80       75.43      8.50 o 
  -2   4   1     1378.71     1191.13     84.14 o 
   0   4   1      215.58      261.88      8.40 o 
   2   4   1     1297.33     1178.73     20.75 o 
   4   4   1      523.16      553.84     55.59 o 
   6   4   1      194.50      107.09     61.01 o 
  -7   5   1       35.70       11.37     11.15 o 
  -5   5   1       27.06       23.25      9.30 o 
  -3   5   1      687.92      684.98     30.71 o 
  -1   5   1    10145.31    10539.85    182.54 o 
   1   5   1     7462.07     7326.09    232.16 o 
   3   5   1      104.27      100.76     10.95 o 
   5   5   1      454.70      430.16     50.69 o 
  -6   6   1       29.97       35.91     10.77 o 
  -4   6   1     1222.15     1187.71     36.96 o 
  -2   6   1     3756.36     3875.72    159.46 o 
   0   6   1    19889.64    20142.48    118.15 o 
   2   6   1      633.62      663.92     15.16 o 
   4   6   1      221.85      222.85     17.96 o 
   6   6   1        1.93       -0.85      9.35 o 
  -5   7   1      623.52      490.06     47.27 o 
  -3   7   1      170.88      183.27     10.46 o 
  -1   7   1     4147.61     3897.59    152.37 o 
   1   7   1     7638.16     7603.35    298.35 o 
   3   7   1      181.39      172.86     10.44 o 
   5   7   1       64.09       58.65     10.29 o 
  -6   8   1       29.08       17.06     10.34 o 
  -4   8   1      271.87      266.83     13.73 o 
  -2   8   1      636.00      690.01     29.12 o 
   0   8   1    21528.34    21523.06    107.01 o 
   2   8   1      924.37      943.37     41.94 o 
   4   8   1      150.52      145.64     13.92 o 
   6   8   1       26.07       16.10      8.00 o 
  -5   9   1      374.16      335.50     27.34 o 
  -3   9   1      149.37      160.83     11.13 o 
  -1   9   1     1834.09     1721.61     33.06 o 
   1   9   1     1016.22     1096.03     25.03 o 
   3   9   1      413.51      435.71     25.13 o 
   5   9   1       48.13       40.09     13.18 o 
  -6  10   1      222.91      253.58     36.47 o 
  -4  10   1      102.73      102.88     16.60 o 
  -2  10   1     1103.88     1182.93     33.31 o 
   0  10   1      161.78      156.04      7.98 o 
   2  10   1     1064.17     1119.07     44.54 o 
   4  10   1       56.90       68.83     13.88 o 
   6  10   1       28.48       13.48      9.13 o 
  -5  11   1      318.35      289.16     20.32 o 
  -3  11   1        7.64        6.27      7.00 o 
  -1  11   1      805.53      734.80     11.63 o 
   1  11   1     4557.77     4599.92    182.48 o 
   3  11   1     2098.20     2319.92     63.73 o 
   5  11   1        1.16        7.08     11.75 o 
  -6  12   1       74.12       60.15     14.47 o 
  -4  12   1      708.44      782.46     46.29 o 
  -2  12   1      443.65      475.06     15.35 o 
   0  12   1       12.05        9.13      5.54 o 
   2  12   1     3991.64     4403.41    253.08 o 
   4  12   1      576.80      582.41     20.07 o 
   6  12   1       10.38       19.71     13.09 o 
  -5  13   1       82.47       80.15     24.38 o 
  -3  13   1      159.22      195.52     10.91 o 
  -1  13   1       15.80       15.37      6.30 o 
   1  13   1      810.24      800.02     23.18 o 
   3  13   1      569.11      654.58     27.95 o 
   5  13   1       11.36        5.15     14.26 o 
  -6  14   1       95.88       93.03     15.18 o 
  -4  14   1      241.79      228.09     20.69 o 
  -2  14   1     1737.16     1650.78     17.89 o 
   0  14   1      228.65      203.33      8.56 o 
   2  14   1      342.49      320.41     18.28 o 
   4  14   1      187.76      171.72     18.65 o 
   6  14   1        8.70        8.57     10.99 o 
  -5  15   1       45.95       56.19     15.29 o 
  -3  15   1      434.07      454.43     24.47 o 
  -1  15   1      136.62      126.07      8.46 o 
   1  15   1      213.95      228.57     10.45 o 
   3  15   1      300.25      385.08     33.92 o 
   5  15   1        4.08        8.96     12.81 o 
  -6  16   1        9.98        8.56     17.71 o 
  -4  16   1      368.52      379.23     24.18 o 
  -2  16   1      668.94      681.37     13.20 o 
   0  16   1      673.57      664.30     14.81 o 
   2  16   1      210.05      223.14     11.09 o 
   4  16   1       19.11       20.57     27.77 o 
   6  16   1       27.63       30.47     19.00 o 
  -5  17   1       19.96       35.13     16.51 o 
  -3  17   1      709.09      779.12     32.86 o 
  -1  17   1      652.96      706.42     16.73 o 
   1  17   1       17.38       20.26      6.70 o 
   3  17   1      385.72      418.28     29.49 o 
   5  17   1       34.55       28.21     15.46 o 
  -6  18   1       41.41       48.47     15.53 o 
  -4  18   1      123.21      104.27     16.62 o 
  -2  18   1     1325.98     1428.04     46.59 o 
   0  18   1      105.17      106.37      8.29 o 
   2  18   1      316.93      312.49     13.18 o 
   4  18   1      172.26      161.69     19.53 o 
   6  18   1       25.06       27.34     14.77 o 
  -5  19   1        5.89       19.71     16.92 o 
  -3  19   1      225.29      236.15     16.07 o 
  -1  19   1      126.56      120.55      9.66 o 
   1  19   1        4.56        7.41      6.93 o 
   3  19   1      427.46      397.04     27.30 o 
   5  19   1       50.57       41.54     13.22 o 
  -4  20   1       34.65       39.33     17.58 o 
  -2  20   1      196.50      185.32     13.88 o 
   0  20   1      195.92      188.12     10.83 o 
   2  20   1       15.79       10.20      8.94 o 
   4  20   1       79.25       82.42     21.43 o 
  -5  21   1       17.32       18.75     13.32 o 
  -3  21   1       54.74       76.47     12.48 o 
  -1  21   1      188.03      190.51     11.35 o 
   1  21   1       55.32       60.45      9.75 o 
   3  21   1      295.09      319.63     19.83 o 
   5  21   1       53.25       38.50     13.51 o 
  -4  22   1      122.69      110.43     17.40 o 
  -2  22   1      123.55      120.72     15.36 o 
   0  22   1       81.10       74.44     10.01 o 
   2  22   1      135.53      144.14     12.84 o 
   4  22   1       34.19      150.27    120.83 o 
  -5  23   1       61.14       55.81     19.23 o 
  -3  23   1       82.21       81.55     17.43 o 
  -1  23   1       52.72       54.01     10.76 o 
   1  23   1      196.63      192.39     13.23 o 
   3  23   1       20.48       -4.44     12.35 o 
   5  23   1        5.32       -8.35     16.07 o 
  -4  24   1       17.78       24.39     15.27 o 
  -2  24   1      243.99      242.63     18.20 o 
   0  24   1       79.07       68.47     10.60 o 
   2  24   1      107.15       95.20     11.92 o 
   4  24   1        4.68       -3.43     15.99 o 
  -5  25   1       10.10       -3.05     12.20 o 
  -3  25   1        8.92        3.30     14.28 o 
  -1  25   1       44.91       44.29     11.40 o 
   1  25   1       12.88        8.92      9.03 o 
   3  25   1       30.64       12.03     11.71 o 
  -4  26   1       24.96       16.50     13.74 o 
  -2  26   1       58.41       52.76     13.04 o 
   0  26   1       79.50       81.22     11.86 o 
   2  26   1       15.27       19.72     11.49 o 
   4  26   1        5.29       -1.31     13.46 o 
  -3  27   1      117.13       94.73     18.71 o 
  -1  27   1      208.94      203.13     17.18 o 
   1  27   1      128.91      106.29     11.27 o 
   3  27   1       28.96       29.69     12.70 o 
  -4  28   1        5.75       -8.33     17.39 o 
  -2  28   1      206.30      188.94     22.34 o 
   0  28   1      224.72      235.58     14.31 o 
   2  28   1        0.79      -12.81     10.77 o 
   4  28   1       14.20       -4.86     16.16 o 
  -3  29   1       20.87       34.80     22.42 o 
  -1  29   1       10.33        5.28     10.33 o 
   1  29   1       44.74       53.10     10.20 o 
   3  29   1       53.01       48.59     14.75 o 
  -2  30   1       18.97        6.29     16.62 o 
   0  30   1       28.24       30.10     10.77 o 
   2  30   1       88.87       54.13     13.37 o 
  -3  31   1       18.45       14.24     26.57 o 
  -1  31   1      113.10      107.75     24.49 o 
   1  31   1        5.71        5.05     10.52 o 
   3  31   1        5.98       -7.65     13.76 o 
  -2  32   1       23.86        5.25     16.60 o 
   0  32   1       49.36       46.94     17.84 o 
   2  32   1       43.95       62.86     13.84 o 
  -1  33   1       40.64       36.55     15.41 o 
   1  33   1       20.49        9.46     16.77 o 
  -2  34   1       36.18       22.29     16.03 o 
   0  34   1       69.35       93.79     20.33 o 
   2  34   1       35.13        0.67     16.73 o 
  -1  35   1        8.14       -9.51     16.62 o 
   1  35   1       15.46       17.97     13.92 o 
  -6   0   2       52.66       31.49      9.84 o 
  -4   0   2     2332.01     1964.93    222.30 o 
  -2   0   2     4595.57     4635.31     40.44 o 
   0   0   2      646.12      586.01     11.20 o 
   2   0   2     1472.87     1217.88     29.96 o 
   4   0   2      671.41      647.54     33.02 o 
   6   0   2      280.90      300.48     32.58 o 
  -7   1   2        4.37        7.90      5.78 o 
  -5   1   2       38.12       39.76      6.84 o 
  -3   1   2     1988.01     2013.77     56.99 o 
  -1   1   2      218.19      211.37      6.29 o 
   1   1   2     2606.10     2067.51    122.68 o 
   3   1   2      518.74      444.94     19.90 o 
   5   1   2      429.88      440.49     22.11 o 
  -6   2   2        6.83        4.77      7.63 o 
  -4   2   2       93.58       88.84      7.67 o 
  -2   2   2      361.39      317.60     21.53 o 
   0   2   2     2176.34     1846.96     88.53 o 
   2   2   2     1927.56     1711.71     25.82 o 
   4   2   2      121.11       83.66     12.05 o 
   6   2   2       96.23       98.29     16.96 o 
  -7   3   2        0.12       12.32      6.82 o 
  -5   3   2        5.32       15.16      9.37 o 
  -3   3   2     2396.80     2180.35    117.17 o 
  -1   3   2      161.74      158.36      9.20 o 
   1   3   2    16093.88    14826.02    408.33 o 
   3   3   2       21.30       12.18      7.98 o 
   5   3   2      518.84      525.13     24.93 o 
  -6   4   2       10.67       11.15     10.06 o 
  -4   4   2       39.79       33.15      7.46 o 
  -2   4   2      334.43      314.37     18.84 o 
   0   4   2     1408.38     1282.64     18.30 o 
   2   4   2    12569.58    11654.54    714.97 o 
   4   4   2      962.11     1045.91     57.96 o 
   6   4   2        5.25        0.22      6.06 o 
  -7   5   2        3.09       14.71      7.28 o 
  -5   5   2        5.61       10.29     11.51 o 
  -3   5   2      574.38      510.47     41.02 o 
  -1   5   2     5975.70     6030.49    102.39 o 
   1   5   2    25141.28    20461.76   1952.42 o 
   3   5   2      182.10      176.83     18.53 o 
   5   5   2      391.68      430.40     38.82 o 
  -6   6   2       20.92       14.55      8.85 o 
  -4   6   2        3.00        4.51      8.59 o 
  -2   6   2     1883.23     1931.00     95.86 o 
   0   6   2    41146.38    42541.58    279.86 o 
   2   6   2     3759.57     4309.84    542.02 o 
   4   6   2      103.63       99.35     13.58 o 
   6   6   2       84.38       56.46     20.56 o 
  -5   7   2       59.39       60.44     11.29 o 
  -3   7   2      137.04      127.26     13.05 o 
  -1   7   2     1414.51     1364.97     30.52 o 
   1   7   2      898.06      856.72     29.77 o 
   3   7   2     1926.46     1905.28    218.68 o 
   5   7   2      194.84      191.52     27.67 o 
  -6   8   2        4.60        2.68     11.87 o 
  -4   8   2      319.78      324.89     20.61 o 
  -2   8   2       97.97       97.25      5.84 o 
   0   8   2    19392.01    20025.26    349.30 o 
   2   8   2     1723.34     1730.61     49.34 o 
   4   8   2      230.15      226.89     25.91 o 
   6   8   2       80.46       63.43     45.05 o 
  -5   9   2      100.81       99.56     13.96 o 
  -3   9   2       23.92       37.83      7.13 o 
  -1   9   2     3650.98     3590.42     95.12 o 
   1   9   2     8609.42     9403.50    204.73 o 
   3   9   2     1278.82     1261.94     45.69 o 
   5   9   2        4.14       -3.63     11.11 o 
  -6  10   2      166.85      131.13     22.96 o 
  -4  10   2      115.36      129.63     12.72 o 
  -2  10   2      514.86      538.87     10.03 o 
   0  10   2      848.16      875.07     17.99 o 
   2  10   2      673.49      703.28     15.91 o 
   4  10   2      383.23      411.41     56.60 o 
   6  10   2       45.35       52.73     12.93 o 
  -5  11   2      126.31      115.93     19.57 o 
  -3  11   2      431.33      515.44     18.24 o 
  -1  11   2     2383.98     2197.98     62.11 o 
   1  11   2     2835.90     2987.70     86.30 o 
   3  11   2     1441.64     1505.69     60.05 o 
   5  11   2       25.11       30.32     13.08 o 
  -6  12   2       49.24       50.86     14.11 o 
  -4  12   2     1037.57     1085.93     42.14 o 
  -2  12   2      939.53      917.46     13.74 o 
   0  12   2      104.23       92.97      7.59 o 
   2  12   2     1050.75     1282.02     55.43 o 
   4  12   2       75.80       81.75     15.09 o 
   6  12   2        8.15        4.22     14.60 o 
  -5  13   2      431.05      412.92     26.50 o 
  -3  13   2      937.31      989.52     23.11 o 
  -1  13   2      283.10      261.92      8.43 o 
   1  13   2       14.86        8.48      6.81 o 
   3  13   2      120.76      127.33     13.13 o 
   5  13   2       16.15        8.24     12.60 o 
  -6  14   2      132.45       85.76     14.69 o 
  -4  14   2      202.06      184.44     19.17 o 
  -2  14   2     2372.09     2490.07     56.48 o 
   0  14   2      447.53      451.99     15.18 o 
   2  14   2      219.48      235.73     12.09 o 
   4  14   2       28.17       14.81     11.48 o 
   6  14   2       28.11       19.42     13.50 o 
  -5  15   2      162.81      178.16     18.59 o 
  -3  15   2      278.88      293.69     15.02 o 
  -1  15   2      243.04      256.13      9.73 o 
   1  15   2      576.60      583.73     14.54 o 
   3  15   2      153.15      158.26     11.99 o 
   5  15   2       48.61       52.81     13.36 o 
  -6  16   2       51.18       52.18     17.78 o 
  -4  16   2      215.35      201.95     19.18 o 
  -2  16   2     1904.49     1917.50     33.27 o 
   0  16   2       91.03       83.79      8.56 o 
   2  16   2      448.69      498.47     19.20 o 
   4  16   2       90.59      100.33     16.11 o 
   6  16   2        2.21      -12.97     15.43 o 
  -5  17   2      126.51      149.80     21.38 o 
  -3  17   2       38.78       39.95     14.85 o 
  -1  17   2      290.64      298.74     11.33 o 
   1  17   2       39.53       30.31      7.56 o 
   3  17   2      236.65      225.14     13.44 o 
   5  17   2       21.17       40.06     13.96 o 
  -6  18   2       94.53       84.03     20.24 o 
  -4  18   2       72.32       66.13     18.74 o 
  -2  18   2      191.13      202.31     11.82 o 
   0  18   2      454.29      454.85     14.20 o 
   2  18   2       49.75       43.11      8.94 o 
   4  18   2       39.42       42.74     14.00 o 
  -5  19   2       35.60       46.64     16.29 o 
  -3  19   2        7.90        9.01     12.70 o 
  -1  19   2      771.75      758.61     26.26 o 
   1  19   2      173.77      160.23     11.32 o 
   3  19   2      151.50      147.43     12.50 o 
   5  19   2       59.72       49.47     18.91 o 
  -4  20   2       60.52       77.82     15.85 o 
  -2  20   2       61.15       61.84     12.63 o 
   0  20   2        9.31       11.01      8.34 o 
   2  20   2       23.38       22.99      9.38 o 
   4  20   2      188.87      142.48     17.55 o 
  -5  21   2       42.03       24.31     13.81 o 
  -3  21   2        7.36       18.58     11.60 o 
  -1  21   2      454.30      469.09     18.50 o 
   1  21   2      209.05      202.06     12.02 o 
   3  21   2       69.05       67.08     13.19 o 
   5  21   2       52.76       66.51     16.37 o 
  -4  22   2       11.12       13.19     17.46 o 
  -2  22   2      121.87      114.33     13.19 o 
   0  22   2      472.18      479.19     19.19 o 
   2  22   2       63.09       72.93     10.96 o 
   4  22   2      137.04      160.54     18.76 o 
  -5  23   2       89.71      126.73     22.93 o 
  -3  23   2      102.63      120.45     18.59 o 
  -1  23   2       78.06       91.94     10.30 o 
   1  23   2      197.93      182.48     12.71 o 
   3  23   2      136.32      128.19     14.96 o 
   5  23   2       16.35       12.15     15.75 o 
  -4  24   2       14.57       -3.06     13.94 o 
  -2  24   2       21.26       26.04     15.96 o 
   0  24   2       20.46       13.23     10.40 o 
   2  24   2       25.59       19.22      9.16 o 
   4  24   2       58.98       44.18     14.54 o 
  -5  25   2       55.44       36.19     19.56 o 
  -3  25   2       11.28        6.69     12.99 o 
  -1  25   2      204.99      200.67     16.44 o 
   1  25   2       48.49       35.61     11.01 o 
   3  25   2       16.54       18.88     10.70 o 
  -4  26   2       33.45       31.55     16.95 o 
  -2  26   2       53.10       35.87     17.94 o 
   0  26   2      388.16      386.74     16.55 o 
   2  26   2       24.20       22.52      9.96 o 
   4  26   2       11.08       -6.72     12.91 o 
  -3  27   2       33.94       36.26     14.87 o 
  -1  27   2       30.17       10.83     17.16 o 
   1  27   2      142.92      146.26     12.41 o 
   3  27   2       15.18      453.32    354.58 o 
  -4  28   2       22.66       26.45     16.47 o 
  -2  28   2       66.37       35.43     18.09 o 
   0  28   2      174.37      171.42     13.58 o 
   2  28   2        1.58        0.69     12.66 o 
   4  28   2       11.90       -9.31     16.17 o 
  -3  29   2        3.13       -1.87     16.73 o 
  -1  29   2       74.35       87.85     28.21 o 
   1  29   2       17.44       12.13      9.73 o 
   3  29   2        7.85       14.86     12.37 o 
  -2  30   2      124.02      103.12     26.35 o 
   0  30   2      176.16      242.93     23.60 o 
   2  30   2       26.61       27.06     13.90 o 
  -3  31   2       17.72       22.87     16.41 o 
  -1  31   2       72.14       52.03     16.68 o 
   1  31   2       69.69       66.44     11.89 o 
   3  31   2        7.98       11.15     12.46 o 
  -2  32   2      127.53      104.79     21.10 o 
   0  32   2      172.03      196.21     23.17 o 
   2  32   2       44.57       48.46     14.11 o 
  -1  33   2       28.33       26.63     15.84 o 
   1  33   2       15.71       22.05     15.53 o 
  -2  34   2       53.89       34.67     26.46 o 
   0  34   2       89.40       90.36     18.81 o 
  -1  35   2       31.56       19.89     14.43 o 
   1  35   2       57.67       39.80     24.71 o 
  -7   1   3       55.53       35.08      8.87 o 
  -5   1   3       14.93       10.83      8.59 o 
  -3   1   3      329.18      323.41      9.44 o 
  -1   1   3     1498.70     1421.70     25.41 o 
   1   1   3     9310.02     7727.53     93.60 o 
   3   1   3       70.87       67.88     10.66 o 
   5   1   3        9.41        7.26     13.88 o 
  -6   2   3       39.92       24.84      7.84 o 
  -4   2   3       76.68       75.81      6.45 o 
  -2   2   3      919.00      993.40     32.39 o 
   0   2   3      428.36      360.92     11.41 o 
   2   2   3      712.76      673.75     49.10 o 
   4   2   3      141.12      128.81     15.31 o 
   6   2   3      248.82      276.47     23.76 o 
  -7   3   3       52.08       44.77     11.26 o 
  -5   3   3       54.20       52.78      9.39 o 
  -3   3   3     1099.59     1320.15     31.06 o 
  -1   3   3     2527.07     2510.02     30.02 o 
   1   3   3      979.86      935.10     49.79 o 
   3   3   3      207.66      199.39     13.92 o 
   5   3   3      259.37      281.99     22.42 o 
  -6   4   3       81.44       54.40      9.71 o 
  -4   4   3      107.22       89.98      8.52 o 
  -2   4   3     1845.17     1871.56     26.96 o 
   0   4   3        0.97        8.94      5.06 o 
   2   4   3      213.10      231.43     14.55 o 
   4   4   3      175.71      162.17     15.45 o 
   6   4   3      115.95      105.31     19.04 o 
  -7   5   3       30.07       17.71     11.81 o 
  -5   5   3       16.18       12.03     10.30 o 
  -3   5   3      982.38      913.98    116.53 o 
  -1   5   3      299.22      276.15     18.35 o 
   1   5   3     7926.45     7396.09    290.18 o 
   3   5   3     1372.03     1539.87     74.31 o 
   5   5   3      677.29      743.65     30.79 o 
  -6   6   3        1.90       -1.68      6.73 o 
  -4   6   3      198.92      194.51     16.82 o 
  -2   6   3      681.94      674.37     16.10 o 
   0   6   3     5720.27     5742.86     46.52 o 
   2   6   3     2350.20     2791.27    131.63 o 
   4   6   3      292.09      259.90     24.17 o 
   6   6   3       36.06       32.80     22.96 o 
  -5   7   3       19.09       23.02     13.29 o 
  -3   7   3      533.48      541.77     21.81 o 
  -1   7   3      544.60      525.56     27.52 o 
   1   7   3      489.12      514.58     18.39 o 
   3   7   3     2383.09     2825.53    174.78 o 
   5   7   3      589.07      669.64    135.81 o 
  -6   8   3        0.13      -16.22     11.28 o 
  -4   8   3       62.80       44.26     10.26 o 
  -2   8   3      184.36      183.07     16.13 o 
   0   8   3      831.07      875.43     32.95 o 
   2   8   3     3402.14     3343.85    257.34 o 
   4   8   3      135.41      137.66     13.67 o 
   6   8   3      175.65      134.08     71.51 o 
  -5   9   3        2.10       15.20     11.07 o 
  -3   9   3      448.92      458.89     15.88 o 
  -1   9   3     2058.48     1976.03     72.26 o 
   1   9   3     4961.76     4774.70     47.68 o 
   3   9   3      965.28     1185.46    110.92 o 
   5   9   3      112.26       96.24     10.30 o 
  -6  10   3       41.56       50.65     14.82 o 
  -4  10   3       56.55       60.77     10.55 o 
  -2  10   3     1529.00     1523.70     77.71 o 
   0  10   3       11.43       11.77      4.68 o 
   2  10   3       96.42       89.08     11.62 o 
   4  10   3      135.83      140.41     25.91 o 
   6  10   3       67.76       59.58     15.75 o 
  -5  11   3       36.29       31.12     10.03 o 
  -3  11   3     1619.17     1683.61    116.72 o 
  -1  11   3     8056.44     8179.59    139.18 o 
   1  11   3     3849.54     4030.53     39.52 o 
   3  11   3       97.21       93.90     10.68 o 
   5  11   3       47.20       37.58     10.57 o 
  -6  12   3       67.05       66.35     16.93 o 
  -4  12   3     1157.60     1232.30     38.76 o 
  -2  12   3     1875.29     1963.22     27.78 o 
   0  12   3     3469.98     3525.83     55.78 o 
   2  12   3      312.14      299.03     11.69 o 
   4  12   3      109.75      138.48     18.16 o 
   6  12   3       45.74       42.03     46.91 o 
  -5  13   3      270.03      276.69     22.01 o 
  -3  13   3      395.27      408.16     16.92 o 
  -1  13   3     3538.26     3485.13     56.54 o 
   1  13   3     1268.17     1298.11     23.26 o 
   3  13   3       48.98       37.13     10.40 o 
   5  13   3       13.43       11.42     12.05 o 
  -6  14   3       25.59       20.33     16.23 o 
  -4  14   3      414.98      450.07     20.80 o 
  -2  14   3      774.87      771.43     13.24 o 
   0  14   3     4114.30     4136.40    134.97 o 
   2  14   3      103.52       93.52      9.57 o 
   4  14   3      100.38      129.89     14.14 o 
   6  14   3       32.76       26.41     12.68 o 
  -5  15   3      421.09      454.13     28.91 o 
  -3  15   3      778.84      778.80     22.59 o 
  -1  15   3     3334.01     3285.31     70.59 o 
   1  15   3      746.53      691.91     15.96 o 
   3  15   3       73.21       82.87     10.74 o 
   5  15   3        4.39       -9.26     16.31 o 
  -6  16   3       52.90       40.38     23.62 o 
  -4  16   3      722.05      827.62     36.08 o 
  -2  16   3      555.83      557.17     22.30 o 
   0  16   3       43.40       43.44      7.57 o 
   2  16   3        1.42        0.30      7.74 o 
   4  16   3       59.97       72.20     13.54 o 
  -5  17   3      393.53      381.92     26.98 o 
  -3  17   3      179.03      159.70     18.59 o 
  -1  17   3      534.70      516.45     13.31 o 
   1  17   3      131.08      120.46      9.73 o 
   3  17   3        8.47       10.72      8.53 o 
   5  17   3        8.21        8.30     13.47 o 
  -6  18   3       46.89       70.47     20.78 o 
  -4  18   3      373.15      408.76     27.40 o 
  -2  18   3      239.36      258.10     12.35 o 
   0  18   3      443.63      488.11     14.37 o 
   2  18   3       16.00       12.66      9.12 o 
   4  18   3       18.25       27.03     10.76 o 
  -5  19   3        0.81        3.66     14.41 o 
  -3  19   3      219.03      226.14     21.70 o 
  -1  19   3      516.94      533.65     14.73 o 
   1  19   3      572.83      563.67     16.08 o 
   3  19   3       10.08       13.14      8.62 o 
   5  19   3        5.63       10.84     15.51 o 
  -4  20   3       44.75       48.77     19.25 o 
  -2  20   3       52.11       57.58     11.41 o 
   0  20   3       90.96       87.49      9.14 o 
   2  20   3       82.95       79.44      9.95 o 
   4  20   3       34.31       36.53     16.92 o 
  -5  21   3        8.63       15.40     13.23 o 
  -3  21   3        4.91       17.50     17.97 o 
  -1  21   3       32.28       34.30      8.92 o 
   1  21   3      519.44      516.93     17.13 o 
   3  21   3        2.95        6.96      9.62 o 
   5  21   3       10.69       27.79     16.65 o 
  -4  22   3      125.30      132.62     33.57 o 
  -2  22   3       73.45       77.48     17.78 o 
   0  22   3      113.95      101.51     10.81 o 
   2  22   3       76.17       55.76     10.39 o 
   4  22   3       10.77       -8.98     14.69 o 
  -5  23   3       64.72       29.96     16.06 o 
  -3  23   3       69.90       36.95     16.49 o 
  -1  23   3      160.75      131.18     35.47 o 
   1  23   3       86.06       73.03     11.60 o 
   3  23   3       54.44       43.87     11.89 o 
   5  23   3       90.39       93.96     19.14 o 
  -4  24   3       70.13       66.88     16.85 o 
  -2  24   3       26.29       22.27     15.55 o 
   0  24   3        0.07       -9.47      9.37 o 
   2  24   3      122.08      140.52     13.26 o 
   4  24   3       77.11       61.60     15.87 o 
  -5  25   3       36.65        2.19     20.12 o 
  -3  25   3       49.79       36.39     14.76 o 
  -1  25   3      413.63      408.62     25.31 o 
   1  25   3      297.89      318.02     21.69 o 
   3  25   3       15.79       17.79     12.12 o 
  -4  26   3        6.18       18.05     16.39 o 
  -2  26   3      336.28      335.37     24.89 o 
   0  26   3      418.64      417.07     19.47 o 
   2  26   3        2.30       -5.83      9.39 o 
   4  26   3       22.86       17.26     12.45 o 
  -3  27   3      214.19      214.65     25.70 o 
  -1  27   3      480.94      442.36     43.41 o 
   1  27   3      121.05      125.16     12.91 o 
   3  27   3       28.50       28.68     15.11 o 
  -4  28   3      119.69      135.96     24.28 o 
  -2  28   3       85.38       73.24     23.40 o 
   0  28   3      155.93      151.76     21.76 o 
   2  28   3       11.72        7.57     11.89 o 
  -3  29   3      167.83      152.48     34.44 o 
  -1  29   3       75.06       81.17     19.48 o 
   1  29   3       53.82       47.49     11.47 o 
   3  29   3        7.79       13.89     10.63 o 
  -2  30   3       28.67       21.58     16.18 o 
   0  30   3       80.45       71.32     19.10 o 
   2  30   3       65.68       53.58     14.53 o 
  -3  31   3       19.16       11.40     15.71 o 
  -1  31   3      103.70       67.04     26.13 o 
   1  31   3       44.60       44.45     13.90 o 
   3  31   3        9.42       16.15     11.68 o 
  -2  32   3       23.08       21.06     15.72 o 
   0  32   3       22.91       34.10     15.92 o 
   2  32   3       12.74       16.38     17.34 o 
  -1  33   3      192.67      173.60     49.10 o 
   1  33   3       32.34       29.74     17.63 o 
   0  34   3        1.29        6.44     15.28 o 
  -6   0   4      324.76      253.68     22.53 o 
  -4   0   4       82.00       85.57     11.70 o 
  -2   0   4     2094.05     2262.40     36.94 o 
   0   0   4       14.15       15.59      7.15 o 
   2   0   4      396.55      448.09     23.84 o 
   4   0   4      170.19      179.76     22.74 o 
   6   0   4       16.88       33.24     25.15 o 
  -7   1   4       26.90       33.94     10.37 o 
  -5   1   4       14.62        4.86      8.75 o 
  -3   1   4       80.42       96.24      7.01 o 
  -1   1   4     2057.32     2152.11     67.92 o 
   1   1   4      426.36      427.08     14.23 o 
   3   1   4     1064.50     1079.13     50.74 o 
   5   1   4       28.18       28.14     15.70 o 
  -6   2   4        7.05        4.22      7.78 o 
  -4   2   4       47.37       47.82      7.04 o 
  -2   2   4      286.22      298.39      7.65 o 
   0   2   4      331.57      319.63     11.38 o 
   2   2   4     4500.68     4323.65    176.15 o 
   4   2   4      165.32      161.87     15.60 o 
   6   2   4       52.05       77.41     28.43 o 
  -7   3   4       31.54       47.46     16.84 o 
  -5   3   4        2.07       -7.05      8.30 o 
  -3   3   4      924.49     1046.20     24.60 o 
  -1   3   4     4015.08     3944.63     84.95 o 
   1   3   4      547.23      534.18     17.39 o 
   3   3   4      174.23      190.70     15.06 o 
   5   3   4        4.07      -24.11     16.07 o 
  -6   4   4      236.70      168.37     37.94 o 
  -4   4   4       41.49       45.08      8.74 o 
  -2   4   4      454.90      476.48      8.71 o 
   0   4   4      287.95      252.71      8.34 o 
   2   4   4      696.49      585.55     19.42 o 
   4   4   4      892.31      881.55     46.14 o 
   6   4   4       11.85       50.54     16.67 o 
  -5   5   4       55.72       43.85      9.37 o 
  -3   5   4     1320.66     1163.09     94.28 o 
  -1   5   4     1311.31     1289.57     34.06 o 
   1   5   4     1509.10     1292.54     39.77 o 
   3   5   4      879.27      877.20     35.43 o 
   5   5   4        6.88        0.05     14.57 o 
  -6   6   4       21.30        1.09     16.40 o 
  -4   6   4      131.50      127.10     11.40 o 
  -2   6   4      709.71      676.17     12.25 o 
   0   6   4       77.37       67.99      5.44 o 
   2   6   4     4398.13     4632.89    173.42 o 
   4   6   4      451.71      480.28     32.58 o 
   6   6   4       29.63       22.82      7.30 o 
  -5   7   4       75.14       84.29     16.19 o 
  -3   7   4       48.85       51.97     10.18 o 
  -1   7   4     1488.13     1555.74     30.64 o 
   1   7   4      305.19      298.89     11.00 o 
   3   7   4      107.08      132.19     14.03 o 
   5   7   4       14.27       10.30     14.87 o 
  -6   8   4       37.54       50.69     15.20 o 
  -4   8   4      259.35      287.43     16.78 o 
  -2   8   4       50.94       56.51      9.48 o 
   0   8   4        8.47        8.87      4.34 o 
   2   8   4      469.28      481.09     39.52 o 
   4   8   4      439.12      517.33     57.19 o 
   6   8   4       70.48       41.33     13.12 o 
  -5   9   4      257.12      247.29     16.25 o 
  -3   9   4      396.94      422.02     16.80 o 
  -1   9   4     3046.58     3030.92    122.69 o 
   1   9   4      618.84      647.66     18.99 o 
   3   9   4      491.47      537.57     52.93 o 
   5   9   4        1.82        7.05      7.06 o 
  -6  10   4        4.09       -3.52     13.32 o 
  -4  10   4      121.79      130.10     14.42 o 
  -2  10   4     1443.71     1493.15     86.25 o 
   0  10   4      141.05      133.09      6.78 o 
   2  10   4      738.71      826.02     37.25 o 
   4  10   4      272.21      295.48     40.94 o 
   6  10   4       46.90       38.60     23.40 o 
  -5  11   4      192.74      184.97     15.94 o 
  -3  11   4      211.02      213.45     13.99 o 
  -1  11   4     2225.05     2527.81     69.19 o 
   1  11   4     1099.04     1125.26     62.86 o 
   3  11   4       26.89       25.36     10.70 o 
   5  11   4      118.68       95.69     28.84 o 
  -6  12   4       22.77       11.32     15.23 o 
  -4  12   4      121.24      115.33     14.21 o 
  -2  12   4       23.44       16.51      9.15 o 
   0  12   4       13.42        8.43      5.71 o 
   2  12   4      375.81      384.86     26.11 o 
   4  12   4      240.44      250.19     24.43 o 
   6  12   4       69.95       49.26     37.29 o 
  -5  13   4       10.63        2.45     14.34 o 
  -3  13   4        3.47        7.97     11.48 o 
  -1  13   4     5902.93     5788.91    219.07 o 
   1  13   4      739.78      723.73     28.35 o 
   3  13   4       43.66       36.26     10.28 o 
   5  13   4      102.62      124.21     33.66 o 
  -6  14   4        1.56      -12.15     12.53 o 
  -4  14   4        5.99       17.77     12.07 o 
  -2  14   4      193.28      209.75     13.47 o 
   0  14   4     1239.46     1194.47     21.82 o 
   2  14   4      417.85      431.91     35.48 o 
   4  14   4      110.55      128.16     16.48 o 
  -5  15   4      322.44      311.23     24.85 o 
  -3  15   4      698.56      737.85     23.43 o 
  -1  15   4      129.88      124.95      7.08 o 
   1  15   4     2043.50     1992.78     44.70 o 
   3  15   4      112.74      122.21     15.61 o 
   5  15   4        9.98       16.24     12.62 o 
  -6  16   4        9.17        5.16     13.76 o 
  -4  16   4      512.60      582.51     55.22 o 
  -2  16   4      438.26      382.75     49.13 o 
   0  16   4     3501.93     3653.10     70.54 o 
   2  16   4      183.26      176.14     10.93 o 
   4  16   4      152.85      151.63     17.11 o 
  -5  17   4      255.52      268.28     25.00 o 
  -3  17   4      645.08      668.29     23.39 o 
  -1  17   4     1631.11     1616.86     21.95 o 
   1  17   4      235.02      238.93     11.98 o 
   3  17   4        0.65        3.57      8.18 o 
   5  17   4       26.61       45.72     14.52 o 
  -6  18   4        7.95        5.60     15.09 o 
  -4  18   4      676.22      705.10     33.86 o 
  -2  18   4      600.87      617.93     21.29 o 
   0  18   4      401.74      367.18     13.20 o 
   2  18   4      161.66      168.11     11.90 o 
   4  18   4       20.36       32.26     12.71 o 
  -5  19   4      144.64      137.73     20.18 o 
  -3  19   4       23.45       27.04     15.45 o 
  -1  19   4      558.55      510.34     50.34 o 
   1  19   4      457.11      418.43     14.72 o 
   3  19   4      116.88      116.36     12.48 o 
   5  19   4       46.55       54.94     16.22 o 
  -4  20   4      166.50      189.74     23.69 o 
  -2  20   4      422.73      529.26     87.33 o 
   0  20   4       87.40       85.88     10.13 o 
   2  20   4      108.95      108.66     11.26 o 
   4  20   4       43.60       47.42     13.93 o 
  -5  21   4      112.20      116.16     26.79 o 
  -3  21   4       26.70       17.50     14.03 o 
  -1  21   4       44.52       42.98     18.48 o 
   1  21   4       54.46       53.07     10.27 o 
   3  21   4       89.82       82.00     11.44 o 
   5  21   4       16.39       28.70     22.67 o 
  -4  22   4      179.51      176.97     32.58 o 
  -2  22   4      432.38      443.14     27.73 o 
   0  22   4      931.24      900.88     54.20 o 
   2  22   4      360.91      356.91     16.21 o 
   4  22   4       25.07       24.30     14.95 o 
  -5  23   4        2.37       -5.73     19.03 o 
  -3  23   4      204.89      192.98     20.41 o 
  -1  23   4      365.58      335.47     53.91 o 
   1  23   4      767.45      758.97     20.95 o 
   3  23   4       21.83       21.86     10.11 o 
  -4  24   4      126.78      110.73     18.59 o 
  -2  24   4      267.69      240.85     22.82 o 
   0  24   4      795.51      755.81     30.05 o 
   2  24   4      139.50      128.77     13.34 o 
   4  24   4       35.05       40.09     14.17 o 
  -3  25   4       71.27       93.01     19.02 o 
  -1  25   4       23.83       18.51     13.65 o 
   1  25   4      220.10      189.56     20.99 o 
   3  25   4       60.63       52.02     14.31 o 
  -4  26   4       66.55       55.25     18.22 o 
  -2  26   4      159.83      169.00     19.64 o 
   0  26   4      154.72      153.85     18.27 o 
   2  26   4       54.91       46.49     10.56 o 
   4  26   4       43.62       46.68     19.83 o 
  -3  27   4      137.62      134.77     19.56 o 
  -1  27   4       95.38      109.88     20.95 o 
   1  27   4        0.70       -0.10      9.75 o 
   3  27   4      130.61      137.36     16.04 o 
  -4  28   4        2.31        1.18     19.17 o 
  -2  28   4      142.70      150.40     35.97 o 
   0  28   4       67.82       61.48     20.78 o 
   2  28   4      220.20      239.59     18.44 o 
  -3  29   4        0.33       14.29     16.18 o 
  -1  29   4       39.67       33.30     15.95 o 
   1  29   4      134.86      134.91     16.22 o 
   3  29   4       39.11       28.77     13.88 o 
  -2  30   4       64.06       71.53     18.30 o 
   0  30   4      103.88       98.45     18.95 o 
   2  30   4       63.43       76.49     18.71 o 
  -3  31   4        6.45        1.67     15.72 o 
  -1  31   4       33.85       18.98     14.12 o 
   1  31   4      100.38       88.63     13.78 o 
  -2  32   4       31.10       26.00     16.88 o 
   0  32   4      122.41      111.90     29.09 o 
   2  32   4        2.84        6.31     17.28 o 
  -1  33   4       42.64       44.67     17.60 o 
   1  33   4       34.36       51.20     17.39 o 
   0  34   4       37.71       35.46     17.13 o 
  -5   1   5        7.91        1.24      9.62 o 
  -3   1   5      134.10      120.56      6.99 o 
  -1   1   5      183.93      194.90      9.20 o 
   1   1   5       37.32       33.00      7.80 o 
   3   1   5      842.53      855.64     27.99 o 
   5   1   5       59.86       68.25     15.95 o 
  -6   2   5      226.56      228.53     25.81 o 
  -4   2   5      116.92      108.23     10.09 o 
  -2   2   5      126.94      128.22      6.16 o 
   0   2   5      222.26      209.19      7.10 o 
   2   2   5      531.18      561.97     55.88 o 
   4   2   5      671.61      733.38     32.80 o 
   6   2   5      101.84      144.45     21.96 o 
  -5   3   5        9.07        9.43     10.76 o 
  -3   3   5       20.67       17.01      5.72 o 
  -1   3   5     1802.62     1879.94     22.33 o 
   1   3   5      616.45      620.53     31.16 o 
   3   3   5      431.04      428.07     21.62 o 
   5   3   5      115.48      111.23     20.12 o 
  -6   4   5       93.30       65.17     17.06 o 
  -4   4   5       31.21       31.66      7.81 o 
  -2   4   5      558.33      608.62     13.12 o 
   0   4   5     1562.15     1519.67     20.84 o 
   2   4   5      343.92      371.03     17.97 o 
   4   4   5      313.73      308.24     22.04 o 
   6   4   5       25.17       15.73     15.07 o 
  -5   5   5        6.44       -2.82      9.07 o 
  -3   5   5      198.26      215.12      8.51 o 
  -1   5   5     9047.99     9318.26    168.33 o 
   1   5   5      700.19      661.10     21.50 o 
   3   5   5       35.12       37.84     13.23 o 
   5   5   5       25.39       25.56     16.39 o 
  -6   6   5       27.52       56.16     14.08 o 
  -4   6   5       76.18       73.41      8.87 o 
  -2   6   5     6643.15     7405.10     50.75 o 
   0   6   5     2025.41     1977.83     33.61 o 
   2   6   5      451.77      442.20     20.23 o 
   4   6   5      113.97      128.90     17.24 o 
   6   6   5       26.71       27.87     16.70 o 
  -5   7   5       17.59       19.90     10.00 o 
  -3   7   5       39.82       37.26      7.04 o 
  -1   7   5     5003.76     5162.28     85.54 o 
   1   7   5      838.44      852.46     54.99 o 
   3   7   5       83.46       79.84     14.76 o 
   5   7   5        9.35       50.68     55.22 o 
  -6   8   5       22.43       27.63     15.32 o 
  -4   8   5       96.30      101.38     12.47 o 
  -2   8   5      381.50      391.82     11.13 o 
   0   8   5     1485.54     1576.55     33.76 o 
   2   8   5      455.69      409.62     46.96 o 
   4   8   5       76.39       75.63     15.17 o 
   6   8   5        9.07       12.90      7.90 o 
  -5   9   5       72.27       76.42     13.17 o 
  -3   9   5      151.70      160.03      9.31 o 
  -1   9   5     3116.59     3174.52     77.59 o 
   1   9   5      101.98      103.49      7.17 o 
   3   9   5      147.77      157.09     16.92 o 
   5   9   5       29.46       13.25      8.38 o 
  -6  10   5       38.89       42.60     16.07 o 
  -4  10   5      430.13      504.95     20.29 o 
  -2  10   5     1071.02     1026.72     34.67 o 
   0  10   5     4257.95     4523.39    122.33 o 
   2  10   5      753.08      758.46     65.20 o 
   4  10   5       58.45       49.33     10.66 o 
   6  10   5       52.06       34.24     24.38 o 
  -5  11   5       44.13       61.97     11.45 o 
  -3  11   5      897.67      961.66     34.81 o 
  -1  11   5      840.19      844.57     30.57 o 
   1  11   5      573.19      628.15     33.07 o 
   3  11   5      304.93      298.25     23.71 o 
   5  11   5       91.52       80.51     15.97 o 
  -6  12   5       10.41       12.39     12.25 o 
  -4  12   5      259.51      280.72     17.81 o 
  -2  12   5      253.84      254.61     13.68 o 
   0  12   5      632.22      684.80     31.70 o 
   2  12   5       69.47       75.23      8.87 o 
   4  12   5       67.39       68.26     12.26 o 
  -5  13   5       22.84       14.29     11.61 o 
  -3  13   5      637.95      652.99     21.70 o 
  -1  13   5       74.69       79.69      5.60 o 
   1  13   5     1042.66     1162.09     53.36 o 
   3  13   5        1.49       -0.57      8.59 o 
   5  13   5      112.36      107.78     26.18 o 
  -6  14   5       27.77       14.36     14.76 o 
  -4  14   5      120.56      138.85     15.27 o 
  -2  14   5       72.36       72.85     11.74 o 
   0  14   5      263.23      290.45     15.94 o 
   2  14   5      171.94      189.68     11.71 o 
   4  14   5      303.84      291.73     42.61 o 
  -5  15   5       68.73       88.21     17.58 o 
  -3  15   5      285.56      292.03     18.12 o 
  -1  15   5      281.22      322.17     20.39 o 
   1  15   5      221.65      238.76     23.10 o 
   3  15   5       94.46       96.45     13.67 o 
   5  15   5       86.31       86.55     44.39 o 
  -6  16   5        4.57       -1.13     13.21 o 
  -4  16   5      136.52      125.97     14.87 o 
  -2  16   5      306.97      303.18     16.49 o 
   0  16   5       68.02       62.20      6.99 o 
   2  16   5      128.20      137.09     11.53 o 
   4  16   5       10.43        6.19      9.11 o 
  -5  17   5        6.83       14.25     17.24 o 
  -3  17   5     1273.33     1314.16     78.85 o 
  -1  17   5      218.04      260.76     24.59 o 
   1  17   5      515.26      539.85     56.83 o 
   3  17   5       50.05       55.56     10.57 o 
   5  17   5      104.42       94.25     22.84 o 
  -4  18   5       84.61      102.27     20.55 o 
  -2  18   5      151.77      151.09     13.78 o 
   0  18   5      927.39      885.94     36.36 o 
   2  18   5      137.09      149.13     13.39 o 
   4  18   5      186.68      204.63     37.72 o 
  -5  19   5       17.76       15.53     23.07 o 
  -3  19   5     1116.49     1123.32     69.22 o 
  -1  19   5      260.11      243.51     19.42 o 
   1  19   5       56.77       59.72     11.46 o 
   3  19   5      289.78      324.32     34.03 o 
   5  19   5        8.41        8.90     10.58 o 
  -4  20   5       88.87      182.08     61.56 o 
  -2  20   5      885.12      852.30     25.22 o 
   0  20   5      476.66      489.64     18.94 o 
   2  20   5       24.40       18.69     10.13 o 
   4  20   5       18.07       34.58     14.93 o 
  -5  21   5        2.87        0.09     13.26 o 
  -3  21   5     1470.78     1522.54     85.18 o 
  -1  21   5     1639.21     1538.25     42.60 o 
   1  21   5      680.32      647.23     23.33 o 
   3  21   5       87.43       93.69     12.51 o 
  -4  22   5      201.06      176.13     20.71 o 
  -2  22   5      301.59      327.30     24.26 o 
   0  22   5     1541.91     1509.38     31.72 o 
   2  22   5       97.16      104.67     12.38 o 
   4  22   5       55.75       58.74     15.23 o 
  -5  23   5       23.52       27.50     20.14 o 
  -3  23   5       97.36       98.16     19.28 o 
  -1  23   5      186.05      194.57     21.36 o 
   1  23   5     1289.15     1250.31     47.30 o 
   3  23   5       37.84       42.79     12.29 o 
  -4  24   5       38.34       31.27     19.54 o 
  -2  24   5      224.94      211.87     21.39 o 
   0  24   5      108.10      127.34     19.61 o 
   2  24   5       85.79       84.34     11.43 o 
   4  24   5        7.98        1.37     15.28 o 
  -3  25   5      213.48      188.23     20.88 o 
  -1  25   5      300.46      322.84     24.89 o 
   1  25   5       88.33       81.13     12.62 o 
   3  25   5       99.70      147.26     17.83 o 
  -4  26   5       51.76       55.32     19.30 o 
  -2  26   5       24.52       17.93     13.64 o 
   0  26   5       77.00       71.89     19.61 o 
   2  26   5      102.08       91.15     13.50 o 
  -3  27   5        7.52       22.63     16.65 o 
  -1  27   5       61.55       60.34     17.73 o 
   1  27   5      120.02      110.79     15.48 o 
   3  27   5      150.92      224.04     28.42 o 
  -4  28   5        6.79       11.55     22.85 o 
  -2  28   5       78.49       75.84     17.09 o 
   0  28   5       16.02       30.00     22.85 o 
   2  28   5      115.87      131.51     16.89 o 
  -3  29   5       28.22       36.71     28.65 o 
  -1  29   5       12.55       17.84     16.13 o 
   1  29   5        5.13       11.84     12.14 o 
   3  29   5       37.01       66.39     21.34 o 
  -2  30   5       48.36       51.81     16.56 o 
   0  30   5       44.99       51.92     19.92 o 
   2  30   5       24.87       22.15     13.16 o 
  -1  31   5       15.20       19.45     18.90 o 
   1  31   5       17.50       31.01     19.01 o 
  -2  32   5       37.79       49.93     16.53 o 
   0  32   5      108.60      123.25     27.55 o 
  -1  33   5       96.33      101.80     18.86 o 
   1  33   5       67.29       98.01     26.13 o 
  -4   0   6      121.41      104.10     18.81 o 
  -2   0   6      402.95      409.87     13.25 o 
   0   0   6      149.55      146.08      8.68 o 
   2   0   6       20.49       49.86     15.31 o 
   4   0   6      402.00      399.33     33.46 o 
   6   0   6       52.64       96.88     27.55 o 
  -5   1   6      626.76      631.91     21.59 o 
  -3   1   6        5.43        6.78      5.41 o 
  -1   1   6      201.63      202.08      7.16 o 
   1   1   6       14.14        9.10      8.72 o 
   3   1   6      162.53      170.98     18.63 o 
   5   1   6      171.71      176.04     20.41 o 
  -6   2   6      131.75      160.52     26.24 o 
  -4   2   6        6.85        3.21      8.05 o 
  -2   2   6      254.21      284.03      8.13 o 
   0   2   6     1064.96     1100.47     31.64 o 
   2   2   6      236.50      239.17     16.92 o 
   4   2   6       33.78       32.09     15.23 o 
   6   2   6       10.18        9.50     19.01 o 
  -5   3   6      309.35      352.80     26.35 o 
  -3   3   6       15.25       19.27      5.31 o 
  -1   3   6      156.64      171.49      6.76 o 
   1   3   6       51.26       46.93      7.71 o 
   3   3   6      279.67      267.52     19.41 o 
   5   3   6      132.57      137.11     27.88 o 
  -6   4   6       17.31       25.95     14.96 o 
  -4   4   6        9.06        2.29     10.16 o 
  -2   4   6     1915.26     2087.74     23.33 o 
   0   4   6       54.31       65.07      6.74 o 
   2   4   6        6.68        4.64     10.19 o 
   4   4   6       49.42       52.54     13.75 o 
   6   4   6       22.72       19.76     23.62 o 
  -5   5   6      178.74      194.52     19.00 o 
  -3   5   6        4.04        3.52      6.43 o 
  -1   5   6      718.37      791.40     13.78 o 
   1   5   6      158.69      172.67      9.76 o 
   3   5   6      183.22      181.12     19.18 o 
   5   5   6       19.92       27.17     16.16 o 
  -6   6   6       68.76       79.12     16.15 o 
  -4   6   6       89.09       84.24     11.88 o 
  -2   6   6      476.71      524.65     12.22 o 
   0   6   6      165.64      154.87      7.59 o 
   2   6   6       68.56       63.70     18.15 o 
   4   6   6       50.21       57.39     15.45 o 
  -5   7   6       14.47       19.42     10.73 o 
  -3   7   6      110.19      107.40     11.76 o 
  -1   7   6       51.59       59.58      6.94 o 
   1   7   6      684.47      668.44     18.97 o 
   3   7   6      122.86      170.58     17.19 o 
   5   7   6       12.46       33.23     17.13 o 
  -6   8   6        0.43       -3.56     14.34 o 
  -4   8   6        8.98        3.47     11.60 o 
  -2   8   6      814.69      831.68     20.42 o 
   0   8   6     4088.70     4117.52     95.35 o 
   2   8   6      297.64      308.52     15.66 o 
   4   8   6       79.89       76.53     16.65 o 
  -5   9   6      150.49      145.36     15.74 o 
  -3   9   6      197.07      175.19     13.74 o 
  -1   9   6      343.78      378.69     10.74 o 
   1   9   6     1461.34     1470.60     65.85 o 
   3   9   6       63.77       63.54     14.51 o 
   5   9   6       12.09        8.63      6.21 o 
  -6  10   6       13.48       19.81     14.21 o 
  -4  10   6      402.24      396.56     20.10 o 
  -2  10   6     1152.38     1173.98     32.95 o 
   0  10   6     1116.61     1077.04     47.35 o 
   2  10   6      125.56      115.59     11.90 o 
   4  10   6       47.80       49.30     13.45 o 
  -5  11   6       98.20       97.59     17.41 o 
  -3  11   6      567.11      544.44     20.70 o 
  -1  11   6       55.56       50.19      6.66 o 
   1  11   6      552.11      623.47     22.13 o 
   3  11   6      157.64      156.94     13.41 o 
   5  11   6       74.68       53.67     12.51 o 
  -6  12   6        1.52       12.47     22.96 o 
  -4  12   6      317.05      307.47     22.11 o 
  -2  12   6      283.30      264.61     14.78 o 
   0  12   6      691.08      695.61     12.69 o 
   2  12   6      490.80      549.03     32.33 o 
   4  12   6       38.58       37.41     10.82 o 
  -5  13   6      180.21      194.94     18.47 o 
  -3  13   6      905.47      899.89     29.69 o 
  -1  13   6      980.82     1029.90     26.71 o 
   1  13   6      261.11      309.19     20.71 o 
   3  13   6       12.58       21.58     11.32 o 
   5  13   6       16.20        0.24      7.77 o 
  -6  14   6        6.56       19.26     13.82 o 
  -4  14   6      140.82      153.85     15.61 o 
  -2  14   6      223.77      235.59     16.54 o 
   0  14   6      394.98      386.86     16.95 o 
   2  14   6       15.55       11.64      7.49 o 
   4  14   6        0.00        4.81      9.66 o 
  -5  15   6       31.34       12.18     16.62 o 
  -3  15   6      422.12      415.42     23.90 o 
  -1  15   6      106.82      113.32      8.70 o 
   1  15   6       94.48      131.31     20.39 o 
   3  15   6       23.46       27.32     10.10 o 
   5  15   6        4.53        0.13     10.27 o 
  -6  16   6        5.21        4.90     16.16 o 
  -4  16   6     1138.23     1213.44     39.76 o 
  -2  16   6      129.10      122.42     14.24 o 
   0  16   6      210.77      233.95     20.69 o 
   2  16   6      361.79      404.52     42.92 o 
   4  16   6      138.18      152.90     33.31 o 
  -5  17   6       71.47       76.19     18.21 o 
  -3  17   6       51.29       43.46     12.38 o 
  -1  17   6      173.98      181.00     11.91 o 
   1  17   6     2079.12     2477.10    212.70 o 
   3  17   6      135.74      174.55     13.26 o 
   5  17   6        0.55        3.99     13.16 o 
  -4  18   6      255.72      244.13     22.59 o 
  -2  18   6       28.76       23.66     11.95 o 
   0  18   6     1538.46     1933.27    187.75 o 
   2  18   6      365.74      395.52     42.92 o 
   4  18   6       62.39       73.34     20.49 o 
  -5  19   6        2.04       -6.89     14.89 o 
  -3  19   6      186.75      182.79     15.93 o 
  -1  19   6        9.38        6.78     10.05 o 
   1  19   6      991.60     1213.01    119.95 o 
   3  19   6       71.72       62.82     10.47 o 
  -4  20   6      129.46      134.32     19.88 o 
  -2  20   6      138.56      133.56     14.24 o 
   0  20   6      179.23      229.26     23.45 o 
   2  20   6     2473.88     2984.65    290.96 o 
   4  20   6       71.96       69.72     14.63 o 
  -5  21   6       26.73       19.72     20.88 o 
  -3  21   6      176.97      160.18     20.67 o 
  -1  21   6      800.07      796.20    112.41 o 
   1  21   6      119.11      138.04     15.85 o 
   3  21   6      182.02      252.59     16.40 o 
  -4  22   6      121.05      114.87     22.12 o 
  -2  22   6      345.53      313.89     18.26 o 
   0  22   6       71.23       84.68     17.56 o 
   2  22   6       98.39      135.46     16.79 o 
   4  22   6       74.77       98.98     19.47 o 
  -5  23   6       11.65        1.87     14.92 o 
  -3  23   6       96.06       98.57     19.18 o 
  -1  23   6       26.25       15.51     20.12 o 
   1  23   6      104.40      125.78     15.37 o 
   3  23   6       48.81       51.75     11.88 o 
  -4  24   6      115.40      135.91     23.95 o 
  -2  24   6       27.53       27.48     16.18 o 
   0  24   6      136.39      142.66     22.48 o 
   2  24   6      496.17      640.59     42.54 o 
   4  24   6        7.36       28.76     15.70 o 
  -3  25   6       32.81       26.69     16.86 o 
  -1  25   6       99.81       84.27     16.68 o 
   1  25   6      191.77      236.06     18.22 o 
   3  25   6        9.28       27.84     16.55 o 
  -4  26   6       25.42       12.05     19.28 o 
  -2  26   6       59.48       32.37     17.06 o 
   0  26   6       97.26      110.26     19.76 o 
   2  26   6       11.76       24.13     13.94 o 
  -3  27   6       11.16        7.34     21.87 o 
  -1  27   6       23.03       13.92     13.66 o 
   1  27   6       76.58       90.00     15.06 o 
   3  27   6       23.25       26.52     11.99 o 
  -2  28   6      274.31      258.27     31.93 o 
   0  28   6       23.80       17.61     16.13 o 
   2  28   6       53.26       67.45     16.00 o 
  -3  29   6      102.49      100.98     20.21 o 
  -1  29   6        5.46      -14.41     25.04 o 
   1  29   6        0.86        5.44     19.08 o 
  -2  30   6       84.10       75.78     18.96 o 
   0  30   6       13.46        4.94     24.82 o 
   2  30   6       57.56       71.10     16.94 o 
  -1  31   6       44.66       32.63     17.59 o 
   1  31   6        5.58       35.57     15.86 o 
   0  32   6       81.42       92.50     22.64 o 
  -5   1   7       46.36       68.03     17.93 o 
  -3   1   7       24.00       39.89      9.40 o 
  -1   1   7     2364.93     2560.74     20.93 o 
   1   1   7      126.60      104.50     12.07 o 
   3   1   7       85.68       88.25     16.07 o 
   5   1   7      147.07      200.45     24.01 o 
  -6   2   7      317.25      349.10     46.58 o 
  -4   2   7       23.13       26.59     12.18 o 
  -2   2   7      203.44      201.03      8.07 o 
   0   2   7     1935.74     1981.06     50.75 o 
   2   2   7        1.34       21.93     20.78 o 
   4   2   7      282.47      268.19     24.52 o 
  -5   3   7      114.69      105.99     17.81 o 
  -3   3   7        6.24       -9.39      8.69 o 
  -1   3   7       35.36       29.35      6.30 o 
   1   3   7       20.04       12.31      7.22 o 
   3   3   7      118.76       81.35     23.84 o 
   5   3   7       44.63       59.27     18.62 o 
  -6   4   7       42.92       71.29     22.74 o 
  -4   4   7      161.83      155.88     12.03 o 
  -2   4   7       22.38       10.37      5.43 o 
   0   4   7     2330.82     2356.00     64.28 o 
   2   4   7      105.96       96.83     12.83 o 
   4   4   7        7.07       -1.13     12.13 o 
  -5   5   7      350.39      360.89     69.32 o 
  -3   5   7       37.62       58.07      9.64 o 
  -1   5   7      134.79      150.36      8.71 o 
   1   5   7      335.35      322.83     17.77 o 
   3   5   7       60.69       64.41     14.02 o 
   5   5   7       11.22       -1.66     18.70 o 
  -6   6   7       70.55       68.28     15.63 o 
  -4   6   7      578.21      590.19     21.83 o 
  -2   6   7       10.38        8.87      6.26 o 
   0   6   7      720.08      712.17     33.69 o 
   2   6   7      126.79      117.82     22.20 o 
   4   6   7      126.26      136.11     19.21 o 
  -5   7   7      204.25      178.24     19.86 o 
  -3   7   7      401.00      396.70     16.82 o 
  -1   7   7      650.58      637.03     27.93 o 
   1   7   7        4.10        3.88      6.33 o 
   3   7   7       86.41       72.71     22.63 o 
   5   7   7       23.00       37.82     19.94 o 
  -6   8   7      103.18      107.55     24.27 o 
  -4   8   7       96.21      109.11     14.66 o 
  -2   8   7      562.26      573.37     18.51 o 
   0   8   7      214.64      200.18     12.04 o 
   2   8   7        8.96       14.77     10.03 o 
   4   8   7       83.65       81.54     19.17 o 
  -5   9   7       41.67       44.05     12.46 o 
  -3   9   7      378.26      379.19     21.78 o 
  -1   9   7     1193.33     1267.01     55.30 o 
   1   9   7     1305.94     1419.56     56.31 o 
   3   9   7       57.42       50.86     13.53 o 
   5   9   7       20.82       25.81     15.09 o 
  -6  10   7       43.18       54.55     25.59 o 
  -4  10   7     1700.59     1866.14     73.62 o 
  -2  10   7      154.34      165.13     11.37 o 
   0  10   7     2850.96     2864.24     95.62 o 
   2  10   7      288.80      290.40     16.15 o 
   4  10   7      205.39      214.73     23.37 o 
  -5  11   7       10.48       14.44     11.52 o 
  -3  11   7     1325.61     1355.49     31.39 o 
  -1  11   7     1067.39     1081.22     50.60 o 
   1  11   7      704.70      722.16     41.63 o 
   3  11   7       38.32       39.83     13.26 o 
   5  11   7       51.79       37.86     10.30 o 
  -6  12   7        0.33        8.53     17.06 o 
  -4  12   7       32.63       49.95     14.39 o 
  -2  12   7      215.11      206.64     12.55 o 
   0  12   7     1172.54     1212.10     42.96 o 
   2  12   7      388.87      412.13     16.05 o 
   4  12   7       10.87        6.39      7.87 o 
  -5  13   7       15.02        6.20     12.09 o 
  -3  13   7      791.28      756.59     26.27 o 
  -1  13   7      214.47      205.93     14.81 o 
   1  13   7      308.19      304.86     22.25 o 
   3  13   7       20.34       17.64     10.80 o 
   5  13   7       42.19       25.58     19.07 o 
  -6  14   7        4.67       11.15     24.49 o 
  -4  14   7        3.54       15.54     12.00 o 
  -2  14   7      374.38      396.81     18.09 o 
   0  14   7      238.70      248.24     12.68 o 
   2  14   7     1177.39     1227.91     73.77 o 
   4  14   7       65.46       68.44     14.02 o 
  -5  15   7        3.71        0.30     11.83 o 
  -3  15   7      208.21      225.75     17.90 o 
  -1  15   7       15.52       11.54      8.85 o 
   1  15   7      685.20      776.57     45.05 o 
   3  15   7        9.14        2.18      8.47 o 
   5  15   7       27.88       16.95      9.54 o 
  -4  16   7       22.74       29.62     12.24 o 
  -2  16   7      210.06      192.63     13.02 o 
   0  16   7      297.73      306.85     25.66 o 
   2  16   7      100.25      114.48     12.53 o 
   4  16   7       17.97       12.34     10.34 o 
  -5  17   7       24.74       23.54     13.26 o 
  -3  17   7       79.91       77.98     15.58 o 
  -1  17   7      380.51      363.56     21.53 o 
   1  17   7     2925.04     3430.51    312.79 o 
   3  17   7       51.55       59.31     14.66 o 
  -4  18   7       35.06       69.06     23.60 o 
  -2  18   7      372.26      336.74     15.11 o 
   0  18   7       95.44       94.02     14.13 o 
   2  18   7        3.38       -8.88      9.58 o 
   4  18   7        6.60       12.27     10.74 o 
  -5  19   7       71.13       77.41     18.54 o 
  -3  19   7       58.30       47.91     13.53 o 
  -1  19   7       23.88       18.62     18.54 o 
   1  19   7       53.38       59.57     13.70 o 
   3  19   7      272.04      287.89     21.12 o 
  -4  20   7        7.67       23.62     16.01 o 
  -2  20   7      129.49      125.23     11.74 o 
   0  20   7       30.19       29.37     11.38 o 
   2  20   7      214.62      298.36     28.88 o 
   4  20   7       47.09       38.01     13.77 o 
  -5  21   7        6.79      -15.20     12.96 o 
  -3  21   7       19.82        9.89     28.21 o 
  -1  21   7       20.28       11.42     14.82 o 
   1  21   7      217.34      275.75     42.23 o 
   3  21   7       50.79       57.67     14.21 o 
  -4  22   7       62.40       62.77     20.39 o 
  -2  22   7      198.20      202.98     16.89 o 
   0  22   7       57.97       52.76     17.16 o 
   2  22   7      281.69      328.05     46.21 o 
   4  22   7       62.06       65.90     18.12 o 
  -3  23   7       21.22       22.72     27.12 o 
  -1  23   7      194.87      159.78     19.05 o 
   1  23   7      104.11      104.33     16.15 o 
   3  23   7       15.50       24.84     13.41 o 
  -4  24   7        2.82       -5.18     17.91 o 
  -2  24   7      190.91      162.68     25.15 o 
   0  24   7       52.79       62.72     15.71 o 
   2  24   7       89.57       85.03     16.70 o 
  -3  25   7       29.80       19.76     14.57 o 
  -1  25   7       51.70       36.95     29.52 o 
   1  25   7      181.23      229.55     24.84 o 
   3  25   7      193.58      222.24     22.25 o 
  -4  26   7        1.93       -4.21     18.58 o 
  -2  26   7      354.08      284.30     25.41 o 
   0  26   7        3.01       13.08     15.72 o 
   2  26   7      104.70      116.68     16.14 o 
  -3  27   7       47.55       51.75     20.41 o 
  -1  27   7       73.58       69.74     16.47 o 
   1  27   7       65.10       91.22     19.50 o 
  -2  28   7       21.84       26.92     14.91 o 
   0  28   7       16.54       19.02     13.96 o 
   2  28   7       25.56       41.46     14.53 o 
  -3  29   7       25.11        7.58     24.38 o 
  -1  29   7      169.78      146.52     21.52 o 
   1  29   7       29.09       36.05     21.02 o 
  -2  30   7       21.60        4.47     18.77 o 
   0  30   7       39.73       33.06     24.17 o 
  -1  31   7       20.98        9.33     16.02 o 
   1  31   7       22.36       37.83     28.87 o 
  -6   0   8       60.75       76.10     24.06 o 
  -4   0   8      125.74       93.38     27.34 o 
  -2   0   8      355.18      375.19     20.02 o 
   0   0   8      473.31      480.91     34.18 o 
   2   0   8      280.50      269.43     26.46 o 
   4   0   8      153.12      150.90     32.58 o 
  -5   1   8       21.70       18.97     14.40 o 
  -3   1   8      169.89      158.20     10.62 o 
  -1   1   8     1030.52     1052.62     19.22 o 
   1   1   8      845.96      763.20     26.79 o 
   3   1   8      120.60      127.98     17.71 o 
   5   1   8       30.99       69.05     22.94 o 
  -6   2   8        1.36        8.61     14.65 o 
  -4   2   8       76.88       89.60     26.90 o 
  -2   2   8        4.94        1.53      7.20 o 
   0   2   8     1181.75     1158.19     31.49 o 
   2   2   8       46.24       53.19     13.71 o 
   4   2   8       22.81       41.69     17.38 o 
  -5   3   8       21.53       16.70     13.44 o 
  -3   3   8      205.74      234.36     13.66 o 
  -1   3   8      707.52      735.80     18.19 o 
   1   3   8       49.70       48.34      8.25 o 
   3   3   8        6.51       14.02     18.26 o 
   5   3   8      183.02      221.85     26.24 o 
  -6   4   8       25.15       25.01     13.84 o 
  -4   4   8      298.91      323.31     19.22 o 
  -2   4   8     1369.37     1449.85     20.62 o 
   0   4   8      517.65      536.15     13.56 o 
   2   4   8        7.87       17.56     14.69 o 
   4   4   8        4.63       16.89     18.82 o 
  -5   5   8      215.16      207.94     38.82 o 
  -3   5   8     1804.34     1840.61     57.29 o 
  -1   5   8      491.80      548.99     17.12 o 
   1   5   8       54.35       42.45      8.46 o 
   3   5   8       22.14       24.70     14.60 o 
   5   5   8      126.56      152.84     21.98 o 
  -6   6   8       12.13       46.41     27.55 o 
  -4   6   8     1342.36     1369.68     70.42 o 
  -2   6   8     1034.99     1102.82     22.44 o 
   0   6   8       68.22       62.19      7.89 o 
   2   6   8       25.76       24.52     12.95 o 
   4   6   8        0.63       -0.64     17.82 o 
  -5   7   8      164.39      181.35     16.50 o 
  -3   7   8      746.53      779.31     21.16 o 
  -1   7   8      911.63      965.31     26.07 o 
   1   7   8       47.81       42.09      8.41 o 
   3   7   8       38.20       38.32     13.79 o 
   5   7   8       38.89       20.60     20.43 o 
  -6   8   8      186.74      199.88     31.27 o 
  -4   8   8      161.16      163.35     14.19 o 
  -2   8   8      753.07      749.07     19.74 o 
   0   8   8      447.98      422.45     20.44 o 
   2   8   8       24.16       14.94      9.40 o 
   4   8   8       21.57       -3.30     16.42 o 
  -5   9   8       23.92       42.48     13.13 o 
  -3   9   8      245.31      242.93     15.04 o 
  -1   9   8      352.81      361.47     16.67 o 
   1   9   8      604.46      613.07     24.43 o 
   3   9   8        1.01        6.93     15.93 o 
   5   9   8        1.30       -9.49     17.32 o 
  -6  10   8        8.92        7.46     17.44 o 
  -4  10   8      987.52      981.68     32.32 o 
  -2  10   8       42.34       39.22     10.73 o 
   0  10   8       86.38       81.35      9.32 o 
   2  10   8      195.74      167.04     15.11 o 
   4  10   8        0.63       -7.69     13.22 o 
  -5  11   8       24.33       11.91     15.89 o 
  -3  11   8      171.90      181.22     14.45 o 
  -1  11   8      269.42      303.09     13.49 o 
   1  11   8      322.93      313.44     28.69 o 
   3  11   8       44.05       45.68     15.09 o 
   5  11   8        5.17        1.65      9.04 o 
  -6  12   8       66.98       66.11     20.54 o 
  -4  12   8       18.08       28.28      9.97 o 
  -2  12   8       19.19       16.79     10.00 o 
   0  12   8      122.69      138.00     11.96 o 
   2  12   8      680.40      671.10     40.09 o 
   4  12   8       51.89       56.02     16.42 o 
  -5  13   8       34.34       33.47     13.44 o 
  -3  13   8      243.59      241.15     14.85 o 
  -1  13   8      285.13      298.04     16.29 o 
   1  13   8      165.12      170.11     14.89 o 
   3  13   8      245.69      239.30     18.98 o 
  -4  14   8       16.57       21.38     14.29 o 
  -2  14   8        3.34        3.49      9.09 o 
   0  14   8      378.36      420.85     31.47 o 
   2  14   8     2186.23     2028.18    207.08 o 
   4  14   8       69.57       51.38     12.78 o 
  -5  15   8       20.76       25.99     13.78 o 
  -3  15   8       26.07        9.06      8.32 o 
  -1  15   8      215.73      202.31     13.47 o 
   1  15   8      113.73      123.52     15.06 o 
   3  15   8      121.79      117.11     13.79 o 
  -4  16   8       18.05       22.46     13.22 o 
  -2  16   8       11.51        0.82      9.66 o 
   0  16   8       25.14        9.19     10.45 o 
   2  16   8      263.15      282.67     27.91 o 
   4  16   8       11.99        5.21      8.16 o 
  -5  17   8       12.92        9.82     14.90 o 
  -3  17   8       11.33        4.04      9.42 o 
  -1  17   8      197.68      176.41     15.94 o 
   1  17   8        7.24       15.66     12.90 o 
   3  17   8      171.03      158.71     17.34 o 
  -4  18   8       72.30       97.75     17.57 o 
  -2  18   8      441.79      385.83     16.97 o 
   0  18   8       60.08       37.80     10.92 o 
   2  18   8       14.78       12.58     12.92 o 
   4  18   8       11.69       12.30     13.39 o 
  -5  19   8        6.50       -3.48     14.84 o 
  -3  19   8       92.66       95.88     11.82 o 
  -1  19   8       71.38       71.67     16.92 o 
   1  19   8      109.68      123.56     16.24 o 
   3  19   8       27.79       25.38     13.07 o 
  -4  20   8       26.30       44.97     17.14 o 
  -2  20   8      275.19      268.83     18.77 o 
   0  20   8       19.38       41.32     30.07 o 
   2  20   8       30.62       58.47     13.94 o 
   4  20   8        3.07      -16.91     32.80 o 
  -3  21   8       41.63       36.77     11.75 o 
  -1  21   8      207.08      210.26     20.40 o 
   1  21   8       56.69       56.73     14.69 o 
   3  21   8        6.05       -1.30     15.15 o 
  -4  22   8        5.85        2.54     14.57 o 
  -2  22   8       74.22       74.96     15.37 o 
   0  22   8       36.62       40.40     16.31 o 
   2  22   8       54.19      734.86    489.85 o 
  -3  23   8       55.58       35.74     17.50 o 
  -1  23   8       27.41       33.36     18.83 o 
   1  23   8       29.52       55.24     14.81 o 
   3  23   8       69.61       91.66     18.72 o 
  -4  24   8       26.91       13.85     16.18 o 
  -2  24   8       58.68       37.87     19.79 o 
   0  24   8       32.62       39.08     20.88 o 
   2  24   8       15.21       20.08     12.11 o 
  -3  25   8       24.16        1.36     17.95 o 
  -1  25   8        4.14      -14.76     14.38 o 
   1  25   8       16.13       23.34     18.89 o 
  -2  26   8       36.61       13.61     16.16 o 
   0  26   8      155.14      125.34     19.00 o 
   2  26   8      126.87      168.38     19.22 o 
  -3  27   8       45.55       54.39     30.07 o 
  -1  27   8       33.68       29.89     14.81 o 
   1  27   8        7.84        5.63     15.66 o 
  -2  28   8        0.10       11.65     14.38 o 
   0  28   8       21.68       18.68     19.03 o 
  -1  29   8       14.84       10.22     16.28 o 
   1  29   8        2.32       -9.16     19.01 o 
   0  30   8        0.91       -0.22     14.63 o 
  -5   1   9      186.31      187.09     42.64 o 
  -3   1   9      117.72       84.88     37.47 o 
  -1   1   9       59.26       59.04      7.69 o 
   1   1   9      298.52      288.17     19.11 o 
   3   1   9      338.83      350.56     24.43 o 
   5   1   9        7.22        0.21     21.16 o 
  -6   2   9        3.94       16.82     15.45 o 
  -4   2   9      850.26      955.95     37.48 o 
  -2   2   9      456.87      439.66     13.55 o 
   0   2   9      495.67      513.72     21.28 o 
   2   2   9      122.56      134.61     19.11 o 
   4   2   9       21.61       33.99     20.62 o 
  -5   3   9      119.50      124.00     17.95 o 
  -3   3   9      212.74      216.46     16.04 o 
  -1   3   9      318.54      329.59     12.16 o 
   1   3   9      205.62      186.62     11.67 o 
   3   3   9       32.01       33.18     15.63 o 
   5   3   9       55.64      107.01     77.42 o 
  -6   4   9       18.65       35.64     15.87 o 
  -4   4   9     1370.35     1459.12     84.20 o 
  -2   4   9      353.92      384.46     13.37 o 
   0   4   9      160.03      151.22     10.89 o 
   2   4   9        9.75       11.84     12.44 o 
   4   4   9       89.01      128.34     20.44 o 
  -5   5   9       43.23       44.44     15.36 o 
  -3   5   9     1782.68     1842.92     35.20 o 
  -1   5   9      231.94      227.45     11.46 o 
   1   5   9      655.58      638.51     19.57 o 
   3   5   9       85.38       98.94     18.26 o 
   5   5   9        0.30      -22.77     23.51 o 
  -6   6   9       19.57       45.29     26.13 o 
  -4   6   9       10.03       19.15     15.36 o 
  -2   6   9      434.13      459.29     23.83 o 
   0   6   9      804.44      819.73     31.29 o 
   2   6   9      684.01      605.69    103.88 o 
   4   6   9       18.25       34.57     17.51 o 
  -5   7   9       47.78       43.44     15.53 o 
  -3   7   9      792.80      787.49     21.82 o 
  -1   7   9      233.11      236.65     11.56 o 
   1   7   9      326.99      344.50     16.89 o 
   3   7   9        4.03       -3.66     11.34 o 
  -6   8   9       12.74       29.00     16.30 o 
  -4   8   9       15.36       12.27     10.49 o 
  -2   8   9      355.53      369.94     16.84 o 
   0   8   9       61.49       62.35      9.00 o 
   2   8   9      709.22      708.22     38.38 o 
   4   8   9       44.98       35.40     18.05 o 
  -5   9   9        7.35       12.27     15.69 o 
  -3   9   9      140.80      152.90     13.60 o 
  -1   9   9      535.45      548.01     25.06 o 
   1   9   9     1441.12     1451.40     78.63 o 
   3   9   9      104.18      109.26     17.00 o 
  -4  10   9       80.95       80.96     15.40 o 
  -2  10   9       38.00       31.95     10.22 o 
   0  10   9      219.71      209.56     11.55 o 
   2  10   9       32.87       26.47     10.48 o 
   4  10   9       21.83       14.20     38.82 o 
  -5  11   9       64.25       49.18     13.70 o 
  -3  11   9       12.85       -5.43     10.53 o 
  -1  11   9      190.92      169.90     12.87 o 
   1  11   9     1339.94     1450.88    141.06 o 
   3  11   9       90.10      103.09     26.57 o 
  -4  12   9       20.42       11.16     10.05 o 
  -2  12   9       59.26       31.89     10.38 o 
   0  12   9      103.99      106.48     11.52 o 
   2  12   9       24.52       26.56     14.36 o 
   4  12   9        0.30        5.26     10.23 o 
  -5  13   9       39.96       47.47     13.93 o 
  -3  13   9       74.91       56.28     10.62 o 
  -1  13   9      446.28      406.13     24.02 o 
   1  13   9      908.54      961.93     82.80 o 
   3  13   9       57.81       50.69     22.51 o 
  -4  14   9       28.05       32.21     11.45 o 
  -2  14   9       33.42       25.96     10.65 o 
   0  14   9      205.40      195.73     17.00 o 
   2  14   9      151.53      165.81     27.48 o 
   4  14   9        1.19       15.57     11.10 o 
  -5  15   9        9.78       12.60     12.42 o 
  -3  15   9       84.10       67.24     10.49 o 
  -1  15   9      310.21      297.53     16.70 o 
   1  15   9      634.98      701.47     66.26 o 
   3  15   9       84.00      110.28     22.53 o 
  -4  16   9        0.39       -5.76      9.84 o 
  -2  16   9       12.79        0.60     10.20 o 
   0  16   9       66.39       58.04     19.50 o 
   2  16   9        7.70        4.81     16.49 o 
   4  16   9        5.18        9.76     18.78 o 
  -5  17   9       17.01       20.31     14.18 o 
  -3  17   9       29.47       32.29     10.06 o 
  -1  17   9      395.46      352.83     23.32 o 
   1  17   9      142.42      112.95     20.95 o 
   3  17   9       16.22       28.47     14.29 o 
  -4  18   9        7.34       -3.86     10.50 o 
  -2  18   9      129.81       92.18     12.26 o 
   0  18   9       25.34       46.23     17.25 o 
   2  18   9       59.65       61.11     16.22 o 
  -3  19   9        7.06       -2.19     11.71 o 
  -1  19   9       36.02       43.59     14.12 o 
   1  19   9       43.95       49.08     15.17 o 
   3  19   9        7.10        6.78     11.12 o 
  -4  20   9       64.13       84.17     14.60 o 
  -2  20   9       11.13       10.85     12.23 o 
   0  20   9      131.54      118.58     17.02 o 
   2  20   9       31.36       29.24     18.30 o 
  -3  21   9       25.62       20.70     11.35 o 
  -1  21   9        7.63        6.57     14.23 o 
   1  21   9       15.26       20.68     14.31 o 
   3  21   9       77.04       79.38     13.88 o 
  -4  22   9       44.50       54.84     20.11 o 
  -2  22   9       25.05       19.69     12.92 o 
   0  22   9      158.56      169.32     41.88 o 
   2  22   9       24.69       26.95     15.43 o 
  -3  23   9        5.33       -8.03     17.40 o 
  -1  23   9       91.05       74.45     18.08 o 
   1  23   9       36.53       53.10     15.92 o 
  -2  24   9       32.49       17.76     16.23 o 
   0  24   9       25.64       41.21     18.32 o 
   2  24   9       15.63       24.33     13.07 o 
  -3  25   9       15.19       12.84     16.68 o 
  -1  25   9       49.32       54.90     20.07 o 
   1  25   9       22.11       23.04     18.71 o 
  -2  26   9       18.73       34.90     17.18 o 
   0  26   9       76.01       96.83     19.32 o 
  -1  27   9       91.86       67.54     16.76 o 
   1  27   9        8.04      -10.45     14.49 o 
  -2  28   9       20.09       14.24     15.53 o 
   0  28   9        3.13        6.78     15.87 o 
  -4   0  10     1265.28     1358.72     64.95 o 
  -2   0  10      788.62      752.34     28.05 o 
   0   0  10     1247.63     1198.62     64.38 o 
   2   0  10       30.10       30.84     24.06 o 
   4   0  10      102.11       48.33     25.59 o 
  -5   1  10        6.32       19.00     20.06 o 
  -3   1  10     2550.49     2709.33    223.39 o 
  -1   1  10      459.70      444.46     23.01 o 
   1   1  10       96.13       69.24     12.91 o 
   3   1  10      111.83      121.78     20.33 o 
  -4   2  10       60.97       56.19     18.46 o 
  -2   2  10     1271.24     1337.42     28.60 o 
   0   2  10      545.42      544.02     20.88 o 
   2   2  10       12.07        9.22     19.03 o 
   4   2  10       34.05       26.36     18.49 o 
  -5   3  10      168.34      180.28     26.35 o 
  -3   3  10     1118.00      874.60    311.01 o 
  -1   3  10      277.83      275.31     12.79 o 
   1   3  10     1183.37     1062.33     50.08 o 
   3   3  10       87.65       87.57     18.59 o 
  -4   4  10       32.50       38.60     18.24 o 
  -2   4  10      116.95      113.09     13.49 o 
   0   4  10       31.99       26.32      8.70 o 
   2   4  10      494.09      460.52    106.72 o 
   4   4  10       31.58       13.54     20.92 o 
  -5   5  10       10.34       34.53     17.53 o 
  -3   5  10      424.69      449.29     25.69 o 
  -1   5  10       11.69        2.31      8.89 o 
   1   5  10      146.37      151.75     13.75 o 
   3   5  10      321.76      291.92    115.58 o 
  -4   6  10       76.33      106.15     30.18 o 
  -2   6  10      241.89      259.97     18.88 o 
   0   6  10      152.42      159.31     13.35 o 
   2   6  10      902.85      818.94    206.44 o 
   4   6  10       56.52       33.67     13.24 o 
  -5   7  10      140.04      151.80     21.56 o 
  -3   7  10       61.10       54.38     11.38 o 
  -1   7  10       35.92       31.60      9.02 o 
   1   7  10      269.05      273.34     15.74 o 
   3   7  10       11.15       22.81     13.19 o 
  -4   8  10        1.26       -4.17     14.79 o 
  -2   8  10      105.43       86.58     12.26 o 
   0   8  10       20.92        9.67      9.11 o 
   2   8  10      563.87      522.18    132.64 o 
   4   8  10       12.57        4.02     19.57 o 
  -5   9  10       10.25       17.87     19.23 o 
  -3   9  10       99.82       95.46     14.68 o 
  -1   9  10      126.25      122.55     12.10 o 
   1   9  10       74.14       77.65     11.52 o 
   3   9  10      171.46      125.67     40.24 o 
  -4  10  10        8.44        2.15      9.78 o 
  -2  10  10       23.45       36.09     10.76 o 
   0  10  10      281.88      284.87     17.92 o 
   2  10  10       15.51       12.48      9.97 o 
   4  10  10        2.33        8.25     18.07 o 
  -5  11  10       56.28       47.39     15.82 o 
  -3  11  10       36.46       46.01     12.87 o 
  -1  11  10       27.43       37.87      9.69 o 
   1  11  10        4.20        5.64     12.82 o 
   3  11  10       38.36       32.12     34.88 o 
  -4  12  10       48.06       35.60     11.10 o 
  -2  12  10      541.41      505.03     19.77 o 
   0  12  10       20.93       11.92     11.01 o 
   2  12  10       35.36       30.72     12.40 o 
   4  12  10       11.09        9.05     14.87 o 
  -5  13  10       80.99      103.97     20.65 o 
  -3  13  10       17.65       12.23     10.30 o 
  -1  13  10      138.33      122.22     17.61 o 
   1  13  10      105.28       96.83     18.31 o 
   3  13  10       25.58       21.34     16.31 o 
  -4  14  10        8.46        3.98      9.73 o 
  -2  14  10      100.73       94.68     12.30 o 
   0  14  10      105.24      106.17     14.92 o 
   2  14  10       20.61       17.06     11.86 o 
  -5  15  10       16.04        4.31     15.29 o 
  -3  15  10       20.44       44.34     22.14 o 
  -1  15  10      275.30      245.07     14.60 o 
   1  15  10      179.27      219.42     45.65 o 
   3  15  10        5.81       17.84     16.31 o 
  -4  16  10       47.18       25.45     11.25 o 
  -2  16  10      130.64       98.35     12.28 o 
   0  16  10      532.19      594.83    112.08 o 
   2  16  10       46.27       32.93     12.75 o 
  -3  17  10       10.38        8.64     11.77 o 
  -1  17  10      263.12      215.29     32.03 o 
   1  17  10       22.04       21.86     12.39 o 
   3  17  10       23.04        8.75     16.39 o 
  -4  18  10       36.16       37.65     12.36 o 
  -2  18  10       10.28       58.83     38.09 o 
   0  18  10       31.35       22.83     14.19 o 
   2  18  10       12.71       14.12     15.03 o 
  -3  19  10        7.55       -5.88     11.66 o 
  -1  19  10       41.06       46.80     14.39 o 
   1  19  10       27.22       30.82     14.32 o 
   3  19  10       49.08       65.78     15.38 o 
  -4  20  10       33.99       19.64     11.91 o 
  -2  20  10       17.53       11.26     13.98 o 
   0  20  10       22.87       18.30     13.62 o 
   2  20  10        3.62       -0.37     14.76 o 
  -3  21  10       13.94        4.88     13.34 o 
  -1  21  10       23.38       12.29     15.38 o 
   1  21  10        6.07        7.50     17.82 o 
  -2  22  10       10.95        9.45     11.71 o 
   0  22  10       19.34       20.88     17.39 o 
   2  22  10        4.73       15.26     12.86 o 
  -3  23  10       16.61       16.29     15.83 o 
  -1  23  10       52.71       55.49     17.30 o 
   1  23  10        9.34       21.66     18.28 o 
  -2  24  10        1.07        1.98     14.46 o 
   0  24  10       19.01       32.23     18.33 o 
  -1  25  10        7.37       19.40     15.43 o 
   1  25  10        5.14        0.90     15.89 o 
  -2  26  10        8.36        8.52     15.08 o 
   0  26  10        5.25       47.84     36.41 o 
  -1  27  10       13.67       23.97     16.93 o 
  -5   1  11       17.48       37.51     18.18 o 
  -3   1  11      104.09      103.57     19.22 o 
  -1   1  11      541.58      491.38     18.29 o 
   1   1  11      792.90      708.64     30.63 o 
   3   1  11      103.90      119.73     22.20 o 
  -4   2  11      147.58      190.84     24.59 o 
  -2   2  11      568.00      504.39     23.02 o 
   0   2  11       69.09       54.59     12.50 o 
   4   2  11       31.29       40.16     19.59 o 
  -5   3  11       70.04       89.27     21.29 o 
  -3   3  11       78.45       83.32     18.48 o 
  -1   3  11      430.18      425.92     18.43 o 
   1   3  11      388.60      385.26     26.57 o 
   3   3  11      104.54      102.70     20.56 o 
  -4   4  11      115.03      129.98     26.79 o 
  -2   4  11       56.68       48.88     14.69 o 
   0   4  11      379.96      422.63     16.05 o 
   2   4  11       88.23      101.43     21.21 o 
   4   4  11       22.99      -11.10     17.82 o 
  -5   5  11       15.72        9.70     18.00 o 
  -3   5  11       30.82       29.30     29.74 o 
  -1   5  11      206.13      227.01     13.06 o 
   1   5  11      238.88      231.86     32.00 o 
   3   5  11       20.37       14.14     15.69 o 
  -4   6  11       56.57       55.40     17.80 o 
  -2   6  11      205.07      217.57     22.07 o 
   0   6  11       10.95       15.44      9.97 o 
   2   6  11       18.32        4.14     12.88 o 
   4   6  11       73.51       51.94     23.73 o 
  -5   7  11      105.36      136.78     32.58 o 
  -3   7  11      379.45      366.73     20.85 o 
  -1   7  11      129.59      120.01     12.93 o 
   1   7  11      121.48      107.19     19.99 o 
   3   7  11       20.89        3.86     12.74 o 
  -4   8  11      128.39      104.47     21.21 o 
  -2   8  11       55.58       55.95     11.11 o 
   0   8  11      155.34      165.00     15.12 o 
   2   8  11       85.70      109.22     26.24 o 
  -5   9  11       55.69       59.63     17.62 o 
  -3   9  11       52.58       45.47     12.03 o 
  -1   9  11      228.19      219.12     14.99 o 
   1   9  11       30.97       18.97     11.86 o 
   3   9  11       31.82       22.27     15.47 o 
  -4  10  11       23.81       30.93     16.18 o 
  -2  10  11       99.67      101.30     13.31 o 
   0  10  11      148.60      142.95     13.57 o 
   2  10  11        6.81        1.13     16.76 o 
  -5  11  11       28.24       25.37     16.87 o 
  -3  11  11       15.64        9.63     11.39 o 
  -1  11  11      658.58      607.52     25.63 o 
   1  11  11      183.85      196.11     24.65 o 
   3  11  11       14.31       17.67     17.93 o 
  -4  12  11       12.70        4.89     12.90 o 
  -2  12  11      371.54      345.94     22.07 o 
   0  12  11      114.23      108.56     14.06 o 
   2  12  11       70.54       80.72     13.56 o 
  -3  13  11        5.29        0.93      9.26 o 
  -1  13  11       64.88       69.86     11.27 o 
   1  13  11      413.16      459.85     77.72 o 
   3  13  11      148.75      141.97     43.41 o 
  -4  14  11        1.20        0.95     11.16 o 
  -2  14  11       28.70       26.79     11.83 o 
   0  14  11      481.22      458.96     93.49 o 
   2  14  11       94.44      104.78     18.60 o 
  -3  15  11        9.21       16.69     16.54 o 
  -1  15  11        8.52       24.80     11.94 o 
   1  15  11      126.76      143.03     28.30 o 
   3  15  11       71.72       71.56     21.17 o 
  -4  16  11       14.03       20.03     11.49 o 
  -2  16  11       99.58       88.09     13.09 o 
   0  16  11       70.91       71.50     16.86 o 
   2  16  11       92.42       94.49     16.23 o 
  -3  17  11       18.65        7.71     10.69 o 
  -1  17  11       12.41        4.84      9.77 o 
   1  17  11      107.65      121.27     26.52 o 
  -4  18  11       17.88        7.49     12.96 o 
  -2  18  11       12.93        1.64     11.18 o 
   0  18  11       64.40       64.86     17.29 o 
   2  18  11       93.96       76.09     15.58 o 
  -3  19  11       16.50        9.82     11.30 o 
  -1  19  11       30.91       23.22     14.46 o 
   1  19  11       83.08       62.81     29.41 o 
  -2  20  11       11.65       19.61     13.03 o 
   0  20  11       40.08       31.69     16.41 o 
   2  20  11       13.06       16.06     15.45 o 
  -3  21  11       14.49       14.07     14.48 o 
  -1  21  11        3.17       42.58     20.88 o 
   1  21  11        0.38       10.24     17.34 o 
  -2  22  11        2.63        9.93     12.83 o 
   0  22  11       14.71       14.24     18.08 o 
  -1  23  11       26.83       34.85     18.32 o 
   1  23  11       21.25       37.95     24.49 o 
   0  24  11       23.15       16.15     18.85 o 
  -4   0  12       34.12       12.68     22.74 o 
  -2   0  12      324.55      304.20     36.74 o 
   0   0  12      141.99      154.83     20.96 o 
  -5   1  12       44.89       51.20     23.96 o 
  -3   1  12       10.99        0.44     21.76 o 
  -1   1  12      121.61      115.18     12.55 o 
   1   1  12       71.20       53.74     15.54 o 
   3   1  12      216.25      230.42     27.37 o 
  -4   2  12        6.61        4.40     15.60 o 
  -2   2  12       17.11       27.50     12.87 o 
   0   2  12       22.98       20.49     10.67 o 
   2   2  12       38.82       26.71     14.98 o 
  -5   3  12       16.58       14.66     17.40 o 
  -3   3  12        1.03       -1.43     16.63 o 
  -1   3  12      370.83      382.26     17.89 o 
   1   3  12      288.96      279.23     23.83 o 
   3   3  12       36.95       26.98     39.69 o 
  -4   4  12       28.19       22.89     18.42 o 
  -2   4  12     1509.89     1621.32     71.71 o 
   0   4  12      248.61      240.55     19.79 o 
   2   4  12       11.01       16.86     12.92 o 
  -3   5  12       39.32       51.86     18.93 o 
  -1   5  12       98.46       98.29     13.29 o 
   1   5  12      255.46      289.76     35.65 o 
   3   5  12       34.75       16.45     13.28 o 
  -4   6  12       98.09      104.80     22.72 o 
  -2   6  12        9.89       20.69     13.43 o 
   0   6  12      122.15      122.48     11.37 o 
   2   6  12       43.57       38.40     16.46 o 
  -3   7  12      160.94      192.16     35.10 o 
  -1   7  12       65.61       73.36     15.84 o 
   1   7  12       63.94       70.88     13.08 o 
   3   7  12       51.34       21.79     27.99 o 
  -4   8  12       57.08       64.43     20.55 o 
  -2   8  12      171.72      149.17     17.86 o 
   0   8  12      541.69      564.96     32.20 o 
   2   8  12       15.56        3.18     16.81 o 
  -3   9  12      142.98      156.75     18.27 o 
  -1   9  12       53.02       26.82     11.67 o 
   1   9  12      126.29      132.12     22.67 o 
   3   9  12       10.89        7.33     14.85 o 
  -4  10  12       40.74       35.17     21.54 o 
  -2  10  12      103.14      112.64     14.41 o 
   0  10  12      349.42      411.58     37.37 o 
   2  10  12       22.91        2.73     13.54 o 
  -3  11  12       39.00       18.61     11.51 o 
  -1  11  12      122.33      109.81     13.68 o 
   1  11  12      114.00      144.01     19.46 o 
   3  11  12       43.15       45.91     17.88 o 
  -4  12  12       34.33       25.02     19.12 o 
  -2  12  12       35.76       45.26     12.82 o 
   0  12  12      151.90      182.47     56.97 o 
   2  12  12      120.15      123.60     37.83 o 
  -3  13  12        3.16       -8.93     12.75 o 
  -1  13  12       21.47       23.60     12.14 o 
   1  13  12        6.99       18.92     14.87 o 
  -4  14  12        5.34       -6.08     27.12 o 
  -2  14  12       97.56      124.20     14.16 o 
   0  14  12       66.26       50.33     18.12 o 
   2  14  12       10.17       13.64     10.72 o 
  -3  15  12        3.25       -5.15     10.96 o 
  -1  15  12       10.48       15.08     11.30 o 
   1  15  12       19.49        0.84     12.23 o 
  -2  16  12       27.50       48.60     15.71 o 
   0  16  12        5.95       -5.83     16.09 o 
   2  16  12        7.04       14.08     14.09 o 
  -3  17  12       18.65       14.20     13.47 o 
  -1  17  12       57.12       34.66     11.98 o 
   1  17  12        1.93       12.75     13.47 o 
  -2  18  12        4.07       16.16     13.12 o 
   0  18  12       19.29       47.26     16.53 o 
  -1  19  12        3.34       -2.13     15.66 o 
   1  19  12      118.03      148.74     24.06 o 
  -2  20  12       16.18       19.94     12.86 o 
   0  20  12       36.57       32.68     18.52 o 
  -1  21  12        8.14       29.73     13.45 o 
  -3   1  13       24.63       25.32     17.00 o 
  -1   1  13        3.60        0.79     15.10 o 
   1   1  13        0.98       -7.19     15.30 o 
  -4   2  13      154.63      156.51     22.57 o 
  -2   2  13      196.12      214.07     28.92 o 
   0   2  13      225.16      230.93     16.70 o 
   2   2  13       34.64       27.02     14.69 o 
  -3   3  13        7.14        5.54     16.37 o 
  -1   3  13       63.99       42.64     13.88 o 
   1   3  13        3.72        3.11     13.92 o 
  -4   4  13       17.91        4.09     32.48 o 
  -2   4  13       14.52       15.41     13.46 o 
   0   4  13       15.15       10.31     11.91 o 
   2   4  13       11.91       25.70     18.38 o 
  -3   5  13       20.75       14.29     19.99 o 
  -1   5  13       26.62       32.50     15.62 o 
   1   5  13      163.36      143.53     19.75 o 
  -4   6  13       10.71        2.16     23.19 o 
  -2   6  13       20.00       14.67     14.83 o 
   0   6  13      100.32       73.70     13.73 o 
   2   6  13       64.65       61.55     20.49 o 
  -3   7  13        3.53       -7.36     17.52 o 
  -1   7  13      115.43       97.05     20.68 o 
   1   7  13      240.15      199.96     32.26 o 
  -4   8  13       29.53       17.43     23.79 o 
  -2   8  13       48.32       45.47     15.15 o 
   0   8  13       45.85       43.21     13.74 o 
   2   8  13      320.63      295.01     37.83 o 
  -3   9  13       59.19       76.65     21.28 o 
  -1   9  13      156.75      142.66     16.35 o 
   1   9  13      127.21      120.97     25.78 o 
  -2  10  13       47.54       41.19     20.55 o 
   0  10  13       16.79       30.30     19.35 o 
   2  10  13       20.43       19.78     18.59 o 
  -3  11  13        9.56        5.99     13.26 o 
  -1  11  13      101.13      108.65     16.21 o 
   1  11  13       19.66       38.28     15.06 o 
  -2  12  13       51.57       43.30     14.71 o 
   0  12  13       88.42      125.18     23.84 o 
   2  12  13        0.98       12.22     14.65 o 
  -3  13  13       28.21       19.31     18.18 o 
  -1  13  13       46.02       52.04     14.04 o 
   1  13  13       11.13       55.12     19.35 o 
  -2  14  13       99.33       91.82     15.56 o 
   0  14  13       39.83       49.55     18.97 o 
  -3  15  13       26.76        7.34     11.47 o 
  -1  15  13       36.50       33.23     13.13 o 
   1  15  13       16.73       31.65     22.96 o 
  -2  16  13       10.90       12.33     12.17 o 
   0  16  13       59.44       64.62     35.10 o 
  -1  17  13       53.82       81.79     19.74 o 
   0  18  13        5.76       17.37     16.83 o 
  -2   0  14       85.08       91.85     37.83 o 
   0   0  14      320.68      353.82     27.37 o 
  -3   1  14       68.60       63.04     25.80 o 
  -1   1  14      105.31      113.04     17.95 o 
   1   1  14        3.98      -14.76     16.70 o 
  -2   2  14       22.11       15.40     20.33 o 
   0   2  14        5.49        5.24     10.95 o 
  -3   3  14       44.19       39.10     18.81 o 
  -1   3  14       54.51       51.72     14.32 o 
   1   3  14        8.79       14.05     15.74 o 
  -2   4  14       17.91        5.68     24.05 o 
   0   4  14        0.20        5.32     12.53 o 
  -3   5  14       17.17      -12.25     19.02 o 
  -1   5  14       62.89       51.20     15.69 o 
   1   5  14       38.04       43.36     15.32 o 
  -2   6  14       31.81        7.86     23.76 o 
   0   6  14      122.86      138.51     15.75 o 
  -3   7  14       23.48        8.10     19.98 o 
  -1   7  14       36.73       42.67     16.78 o 
   1   7  14       42.79       28.63     16.06 o 
  -2   8  14       21.87       15.22     16.43 o 
   0   8  14       46.07       27.12     19.46 o 
  -3   9  14        4.20      -25.88     17.64 o 
  -1   9  14       22.84        6.52     15.49 o 
   1   9  14       44.92       50.32     15.96 o 
  -2  10  14       13.63       -2.82     15.47 o 
   0  10  14       75.79       67.36     26.90 o 
  -1  11  14       21.80       24.07     16.51 o 
  -2  12  14       60.71       54.18     15.83 o 
   0  12  14       45.33       15.31     23.62 o 
  -1  13  14        1.55       15.55     15.31 o 
  -1   1  15       10.58       14.62     20.23 o 
  -2   2  15        5.04      -35.44     23.63 o 
   0   2  15        5.03       -3.41     13.66 o 
  -1   3  15        3.21       -3.66     22.41 o 
   0   4  15       33.23       27.99     28.87 o 
  -1   5  15       15.30        3.73     17.00 o 
                                                 
